# Supplementary material for: Transient microglial absence assists postmigratory cortical neurons in proper differentiation
Source: Nat Commun. 2020 Apr 2;11:1631. doi: 10.1038/s41467-020-15409-3 (PMC7118101; doi:10.1038/s41467-020-15409-3)
Supplement: Supplementary file 4 — Supplementary Data 1 [file 41467_2020_15409_MOESM4_ESM.xlsx]

## Sheet: Sheet1
tracking_id	cont_1	cont_2	cont_3	mg_1	mg_2	mg_3	p-value(welch T)	q-value
Lppr4	49.8769	50.9613	50.589	32.6186	31.8693	32.6291	2.61545e-06	0.00594008
Amph	36.8016	36.4597	36.6131	31.012	31.0556	31.296	2.29693e-06	0.00594008
Nfia	17.4491	17.36	17.2784	14.9523	14.9295	14.8	3.57211e-06	0.00594008
Sv2b	11.118	10.787	10.7855	4.76224	4.84285	4.45142	2.98175e-06	0.00594008
Lrrc32	0.574083	0.491382	0.488026	1.87428	1.96819	1.90549	3.78767e-06	0.00594008
Ccl20	0.0633982	0	0	1.30499	1.25159	1.24099	1.83276e-06	0.00594008
Dync1i1	108.239	108.546	106.896	82.3206	83.1595	81.1966	5.25045e-06	0.00705286
Myl9	8.39067	7.96974	7.8504	16.7457	17.2581	16.5755	7.48581e-06	0.00753246
Parp14	0.195451	0.295733	0.297642	1.76286	1.65815	1.75615	6.78994e-06	0.00753246
Tgtp1	0.00700283	0	0.0248431	0.303327	0.327147	0.309496	8.00587e-06	0.00753246
App	269.819	272.081	270.981	234.933	236.127	233.02	1.28496e-05	0.00958014
Nckap5	9.8397	9.91134	10.0099	12.0253	11.8438	12.0098	1.45411e-05	0.00958014
Trim25	6.20969	6.35842	6.01142	10.6834	10.66	10.864	1.33568e-05	0.00958014
Slc4a10	4.76566	4.86492	4.90948	3.13873	3.02218	3.17788	1.13729e-05	0.00958014
Zc3hav1	0.90216	0.661087	0.696309	3.20854	3.25685	3.43327	1.62465e-05	0.00958014
Casp4	0	0.0373942	0.0353103	0.483491	0.445392	0.486402	1.62907e-05	0.00958014
Fabp7	464.911	481.586	476.775	314.028	309.163	295.733	2.38266e-05	0.0113598
Atp6v1b2	143.172	140.869	142.289	125.281	122.715	123.694	5.91847e-05	0.0113598
Dner	125.738	126.725	126.164	104.923	103.029	103.751	4.7445e-05	0.0113598
Atp6v1a	87.2395	85.6251	85.9838	68.9806	66.8602	68.5766	4.28478e-05	0.0113598
Ncs1	73.0157	72.4233	72.4907	79.8096	79.4775	79.5997	6.03168e-05	0.0113598
Igfbp5	63.131	61.6628	61.3881	38.1468	35.3966	36.3162	3.92754e-05	0.0113598
Cntn1	38.5647	40.0287	39.5197	27.8881	28.1579	29.0115	5.32859e-05	0.0113598
Grb10	36.787	36.3804	35.8467	28.8085	29.4103	28.6506	3.95571e-05	0.0113598
Ntrk2	32.0676	31.7387	32.1479	24.9074	24.9559	25.5519	4.85066e-05	0.0113598
Diras2	26.3193	27.0605	26.3323	19.0294	19.1835	19.7305	2.76687e-05	0.0113598
Nxph4	18.3406	17.4208	17.444	26.3844	26.8892	27.1697	3.22901e-05	0.0113598
Bmp1	16.7601	17.1598	16.3118	23.3657	22.656	22.7966	5.10207e-05	0.0113598
Lrrc16a	15.6247	15.7107	15.406	13.0822	12.7908	13.1123	5.16305e-05	0.0113598
Tmem132b	14.9944	14.5086	14.5621	10.1356	10.4152	10.6824	4.17682e-05	0.0113598
Tagln2	14.6494	14.8881	12.2728	40.425	41.8593	38.2257	6.03668e-05	0.0113598
Adcy6	14.3601	14.6739	14.4542	16.6534	16.9034	16.9109	5.35197e-05	0.0113598
Plekha6	9.88692	9.91229	9.69456	7.84909	7.67801	7.5799	3.92544e-05	0.0113598
Dscam	8.43659	7.99893	8.3517	12.4686	12.6585	13.0565	5.43851e-05	0.0113598
Stat2	8.20492	8.49006	8.02444	12.4266	11.9959	12.1352	2.99851e-05	0.0113598
Fam83d	6.53083	6.28613	6.36917	4.62388	4.42664	4.52431	5.02165e-05	0.0113598
Ank1	5.53114	5.5638	5.37859	3.97386	4.15827	3.9963	5.88671e-05	0.0113598
5330417C22Rik	5.37226	5.18238	5.40598	3.29071	3.33784	3.45257	5.24383e-05	0.0113598
Hbb-y	4.46542	3.54135	2.78237	30.6438	29.3946	27.8609	5.39882e-05	0.0113598
Ube2l6	4.34925	4.098	3.88801	9.46933	9.9645	9.40484	2.85605e-05	0.0113598
Itga5	3.82806	3.55944	3.17196	9.32272	9.28798	8.94506	5.79103e-05	0.0113598
Snhg18	3.44621	3.3841	3.43482	2.38289	2.47983	2.47293	5.55732e-05	0.0113598
Postn	3.26063	3.45183	2.96379	9.71106	9.5137	10.205	3.32626e-05	0.0113598
Dtx3l	1.87522	1.86184	2.11456	5.28091	5.20846	4.89951	5.66091e-05	0.0113598
Itpripl2	1.17036	1.17036	1.07364	2.17127	2.06199	2.14035	2.74916e-05	0.0113598
Msx3	0.790268	0.747919	0.727226	0.259273	0.285398	0.226352	4.08074e-05	0.0113598
Igtp	0.705202	0.530239	0.608123	4.01529	4.32923	4.09206	5.26248e-05	0.0113598
Samd9l	0.531297	0.38087	0.351474	2.33353	2.22033	2.11686	3.06738e-05	0.0113598
Mmp13	0.369339	0.184966	0.139777	5.10458	4.82398	4.67024	5.03626e-05	0.0113598
Ddx60	0.081449	0.227149	0.185011	1.57804	1.45743	1.41567	3.89678e-05	0.0113598
Sfrp1	46.8317	46.822	47.1492	35.8356	35.5829	34.9939	6.55391e-05	0.0119537
Lpar1	6.26261	6.18744	6.07058	4.20675	4.46163	4.30037	6.61301e-05	0.0119537
Sirpa	18.2953	18.1246	17.7548	12.5553	12.7118	12.417	6.82689e-05	0.0121185
Akap7	6.92919	6.75006	7.04817	4.94123	4.65758	4.67582	7.09061e-05	0.0123469
Enc1	223.956	229.91	226.865	265.079	269.027	268.967	7.66516e-05	0.0130142
Epas1	1.17748	0.987378	1.07446	2.90585	2.86851	2.80376	7.74947e-05	0.0130142
C4b	0.178366	0.145763	0.15975	0.435689	0.39756	0.425188	7.97485e-05	0.0131489
Osmr	0.211748	0.176529	0.203842	2.05042	1.9808	1.94161	8.22671e-05	0.0133437
Rpa1	36.6096	35.8134	36.0374	31.3151	30.5619	30.7671	8.7928e-05	0.0140101
Atp1a3	209.456	209.55	204.781	171.014	175.661	173.645	8.98751e-05	0.01409
Scd2	364.59	357.411	357.114	308.521	301.963	304.846	9.2233e-05	0.0141664
Pnma2	7.60965	7.64724	7.75224	6.48151	6.43356	6.61068	9.33565e-05	0.0141664
Ppp1r1b	7.93831	7.38459	7.85303	13.2934	12.6652	13.434	9.5874e-05	0.0143147
Sox21	10.8037	10.4881	11.0332	7.20806	7.5341	6.97233	9.95451e-05	0.01462
Dtna	30.7447	31.2755	30.3035	24.5881	24.7438	25.3667	0.000108058	0.0147269
Ptprn	19.2609	19.9787	19.6339	14.913	15.1577	15.4673	0.000107955	0.0147269
Mcat	13.1108	13.1983	13.3483	11.3837	11.6646	11.5129	0.00010728	0.0147269
Pcsk5	6.75596	6.47478	6.46257	4.44803	4.44844	4.6848	0.00010333	0.0147269
Irgm1	5.6861	6.13355	5.17266	24.8677	24.992	25.0874	0.000103711	0.0147269
Gas7	52.4336	51.7666	52.4468	43.9186	42.6895	43.1065	0.000111521	0.0148484
Mlc1	21.3834	22.3104	21.1295	13.5429	13.5338	12.8135	0.000112107	0.0148484
Actb	1231.16	1225.69	1233.9	1440.41	1423.39	1423.21	0.000147119	0.0159705
Ssbp3	87.5956	88.7244	86.4255	100.659	101.322	102.274	0.000143542	0.0159705
Glul	71.0569	69.1331	70.3608	56.335	55.8655	55.2177	0.000131654	0.0159705
Fos	61.1269	62.1914	64.1305	35.8919	37.1956	32.9052	0.000137683	0.0159705
Cd9	48.4287	47.0113	46.7015	36.0725	37.3679	35.43	0.000146042	0.0159705
Spock2	47.0594	48.8147	46.1977	31.5064	33.4344	31.9293	0.00015614	0.0159705
Tub	42.3464	43.4715	42.1676	50.6893	51.6792	51.2872	0.000141136	0.0159705
Ptprn2	37.3518	38.6889	37.3512	26.565	28.3189	27.8119	0.000137064	0.0159705
Ncald	35.7592	34.4592	36.3035	21.8572	23.9958	23.5633	0.000158468	0.0159705
Clk1	31.3608	32.387	31.7584	38.4927	37.9235	38.5063	0.000160651	0.0159705
Vcp	14.5586	14.6309	13.5102	21.4803	20.9143	21.9623	0.000130568	0.0159705
6330403A02Rik	10.662	10.7381	10.6916	6.03724	6.33538	6.20794	0.000168132	0.0159705
Col5a2	8.87687	9.25355	8.23195	16.304	15.2041	15.2959	0.000145806	0.0159705
Tppp	7.86564	7.87018	8.14669	6.0042	6.2693	6.27177	0.000159973	0.0159705
Wwc2	6.52933	6.33977	6.45181	7.78358	8.00111	7.78205	0.000160932	0.0159705
Osbp2	6.22016	5.98716	6.03708	4.65061	4.81751	4.56511	0.00016689	0.0159705
Ntng1	5.7997	5.52352	5.48214	3.62527	3.33415	3.68201	0.000156927	0.0159705
A930013F10Rik	3.30634	3.46092	3.11343	5.3674	5.18359	5.07133	0.000154158	0.0159705
Slc12a5	2.88527	3.00438	2.84225	2.03059	1.91919	2.03954	0.000167748	0.0159705
Plch1	2.29104	2.22802	2.17594	1.5735	1.65564	1.54792	0.000162867	0.0159705
Kif14	1.79934	1.72834	1.78028	1.36863	1.31316	1.348	0.000140936	0.0159705
Six3os1	1.4313	1.37528	1.22617	2.68713	2.70282	2.57149	0.000145845	0.0159705
Crb3	0.897757	0.932407	0.880248	0.287815	0.29105	0.27217	0.000135311	0.0159705
Ogn	0.594218	0.626588	0.573376	1.06208	0.997491	1.06351	0.000154184	0.0159705
Rsad2	0.162552	0.368579	0.372218	3.46614	3.05433	3.33076	0.00015211	0.0159705
Ifi47	0.120676	0.060532	0.0857497	1.38919	1.36213	1.49506	0.000166433	0.0159705
Folr1	0.067111	0.252886	0.11056	1.67179	1.59985	1.56665	0.000139834	0.0159705
Cd93	0.0563555	0.042268	0.0798716	0.299712	0.332208	0.291887	0.000124457	0.0159705
Oaz2	71.2984	70.9553	71.3906	66.8887	67.4473	66.8117	0.000170727	0.0160549
Psmb8	0.837125	0.594606	0.388647	4.61672	4.1191	4.02236	0.000173711	0.0161737
Pdgfrb	3.2169	3.31215	2.85307	6.08134	5.58393	5.92539	0.000177304	0.0163464
Sst	143.971	139.179	136.175	84.0559	85.1635	75.4095	0.000187757	0.0164391
Kif21a	55.2179	54.6998	55.8688	46.7522	45.5298	45.1269	0.000195627	0.0164391
Ptgfrn	35.1677	33.6959	34.3044	27.3171	26.0772	26.04	0.00018982	0.0164391
Suz12	33.5884	34.0284	34.3362	29.8981	30.2385	29.4567	0.000195791	0.0164391
Tmem44	18.1825	18.6276	18.4282	22.383	23.0902	22.8044	0.000187075	0.0164391
Spock3	13.2864	14.2044	14.2789	8.08714	7.32163	8.42159	0.000195551	0.0164391
Csf1	5.85764	6.13039	5.34281	10.7945	10.2755	10.4902	0.000185049	0.0164391
Eif2ak2	5.39619	5.47173	5.30313	14.6059	15.1595	14.5855	0.000182148	0.0164391
Anxa3	4.7974	4.75837	3.88294	9.73837	10.449	9.79993	0.000192196	0.0164391
Ifi203	0.139979	0.287097	0.137814	1.67265	1.5058	1.43626	0.000191889	0.0164391
Ndrg4	117.771	117.622	116.359	104.514	102.656	102.222	0.00021251	0.0167921
Reln	51.2549	50.0603	50.8358	19.6062	18.033	21.2076	0.000209994	0.0167921
Kcnk2	14.0368	13.4933	13.5895	16.9177	16.7518	16.4825	0.00021428	0.0167921
Dusp3	13.7264	13.951	13.6958	11.4798	11.4588	11.3649	0.0002111	0.0167921
Fam184a	4.69418	4.91257	4.64106	3.37697	3.1442	3.33187	0.000207144	0.0167921
Ache	4.47041	4.86778	4.44652	1.82974	2.21306	2.26661	0.000211362	0.0167921
Erap1	1.46031	1.44462	1.65804	2.86876	2.63675	2.78211	0.000210049	0.0167921
Gm4070	0.0193644	0.0122863	0.0263952	0.0855453	0.0898476	0.0982289	0.000210582	0.0167921
Dock3	30.4308	30.9591	30.2172	24.803	24.6432	25.6215	0.000219537	0.0170619
Nxph3	6.63178	6.39014	6.17324	2.91984	2.859	2.30459	0.000223332	0.0172145
Nov	4.6529	4.76803	4.42366	2.97268	2.79247	2.61759	0.000225901	0.017271
Cap1	111.424	111.598	111.115	103.767	104.698	104.537	0.000248414	0.0179695
Brinp1	43.2691	43.4737	43.438	27.7973	27.7477	28.6979	0.000248155	0.0179695
Cars	31.9866	31.125	31.3883	27.0937	26.4858	26.0835	0.000246961	0.0179695
6430548M08Rik	22.4729	22.8736	21.8117	16.6182	17.5866	17.2394	0.000248013	0.0179695
Btg2	17.9647	18.0313	18.3358	14.7323	14.8812	14.2827	0.000243803	0.0179695
Hus1	3.99904	3.79663	4.00097	2.66153	2.61507	2.84858	0.000244338	0.0179695
Filip1l	2.96309	2.8109	2.40116	6.28154	6.93365	6.27146	0.000247567	0.0179695
Pea15a	183.539	176.021	179.448	147.115	140.563	141.585	0.000258335	0.0185445
Aif1l	15.5706	15.8644	15.449	13.7117	13.3757	13.6536	0.000261683	0.0186426
Atp2a2	162.078	166.877	166.585	141.1	136.454	140.434	0.000269279	0.0190395
Npas4	30.1205	32.6339	30.4643	14.1009	14.8864	15.6462	0.000274285	0.0191541
Tgm1	0.114533	0.268846	0.152376	1.0356	1.16437	0.982582	0.000277011	0.0191541
Gvin1	0.0182195	0.0112911	0.0239349	0.0803991	0.0877645	0.0871292	0.000276783	0.0191541
Igsf3	34.1031	33.9642	35.2842	41.3609	40.5974	41.8551	0.000281222	0.0193034
Slc2a3	34.9107	35.4679	34.452	25.3985	26.4035	24.7184	0.00028729	0.019577
Sox11	186.992	186.525	193.861	230.849	229.494	223.099	0.000327451	0.0199901
Atp1b1	148.487	147.585	149.462	109.677	114.119	110.707	0.00031216	0.0199901
Nars	104.427	106.114	106.119	91.3648	89.4825	88.2488	0.00035925	0.0199901
Ccnd2	84.9165	85.0323	86.6825	68.0251	65.0076	67.7511	0.000296291	0.0199901
Top2a	50.7725	51.2732	51.3509	36.0386	34.281	34.9426	0.000309076	0.0199901
Dtx4	33.2876	32.9824	33.6439	29.3604	29.9315	29.0951	0.00035338	0.0199901
Mycl	32.3646	32.6335	31.6317	37.3934	38.6676	38.3525	0.000358676	0.0199901
Adcy1	24.7839	23.2327	23.0864	15.0525	14.3786	15.7869	0.000342415	0.0199901
Slc1a2	23.6831	24.0069	24.953	15.093	14.6289	16.3974	0.000304754	0.0199901
Dpp6	22.3272	21.7474	22.9298	17.4071	16.416	17.1935	0.000331789	0.0199901
Draxin	19.9367	19.6346	20.3661	26.26	27.3836	26.3754	0.000321909	0.0199901
Pde4b	15.5373	16.1227	15.5662	12.8481	12.3939	12.9825	0.00033396	0.0199901
Mdc1	13.4389	13.7919	13.6639	11.8817	12.1327	11.9011	0.000310324	0.0199901
Emx2	12.2262	12.1475	11.8174	9.02066	8.35766	8.80172	0.000357465	0.0199901
Habp4	9.9901	9.62859	9.8173	8.12469	7.85909	8.23811	0.000355598	0.0199901
Cxcr4	9.70511	9.26514	9.10139	6.12703	6.37776	6.00119	0.000357835	0.0199901
Nhlh2	8.59298	9.01591	9.31016	4.95318	4.5907	4.65208	0.000329528	0.0199901
Gabra3	7.72881	8.1143	7.59247	5.24729	4.89015	5.10296	0.000307065	0.0199901
Fignl1	7.71075	7.4866	7.67019	6.42773	6.13464	6.21016	0.00035149	0.0199901
Brinp3	7.09652	6.86239	6.10768	1.31447	1.70253	2.02573	0.000325544	0.0199901
Zbtb24	6.84799	6.73786	6.90792	8.27289	8.03028	8.07127	0.000320896	0.0199901
Astn2	4.09834	4.45816	4.45259	2.46822	2.4729	2.20859	0.000314055	0.0199901
Col18a1	4.05481	4.49807	3.89518	7.3581	7.55008	6.88747	0.000321427	0.0199901
Zfp36	3.29522	2.98084	3.09387	5.10664	4.81761	5.22808	0.000342716	0.0199901
Stil	3.11753	3.01153	2.9697	2.26551	2.10642	2.26271	0.000330433	0.0199901
Hmga2	2.97	2.95358	2.21716	6.98906	6.18137	6.53619	0.000355694	0.0199901
A2m	2.30954	2.30348	2.46931	3.95195	4.17385	4.26051	0.000301832	0.0199901
Mid2	2.24835	2.23123	2.1906	1.88584	1.80791	1.86108	0.000323426	0.0199901
Serpina3n	1.26586	1.41533	0.979547	3.70866	3.22004	3.42038	0.000326348	0.0199901
Slc6a7	0.765759	0.754955	0.685766	0.359831	0.30509	0.367907	0.000344167	0.0199901
Parp10	0.365176	0.236249	0.362668	1.09782	1.22626	1.28671	0.000336871	0.0199901
Dusp6	15.4947	14.8319	15.9159	20.688	21.7627	20.629	0.000362825	0.0200702
Parp9	2.64784	2.72256	3.36261	8.90181	8.12157	7.78886	0.000366116	0.0201338
Cnn2	12.1402	12.0548	10.3925	20.2144	20.9638	19.4059	0.000375662	0.0205387
Pkia	130.308	130.008	134.564	111.026	106.951	110.797	0.000392629	0.0208777
Tnc	68.0806	68.5055	67.6915	53.4191	51.3726	52.7386	0.000398496	0.0208777
Gnl3l	42.1182	43.3877	42.5984	35.6465	37.1058	36.453	0.000393477	0.0208777
Pak6	33.1742	34.0688	33.6736	28.3763	29.3209	29.2989	0.000395528	0.0208777
Akap12	12.1897	13.0177	12.2922	16.7676	16.3384	16.9252	0.000401684	0.0208777
Fgf12	7.74886	8.18003	8.25432	5.25641	5.6225	4.97833	0.000397097	0.0208777
Kcnj11	6.27235	6.81583	6.60151	9.31821	9.19985	9.52444	0.00038502	0.0208777
Ptges	1.20497	1.12404	0.999429	2.10745	2.05204	1.96212	0.000401843	0.0208777
Tnfaip2	0.929973	0.933536	0.677415	2.172	2.26174	2.05164	0.000398802	0.0208777
Rad21	103.574	104.746	107.412	89.8751	87.1214	85.9474	0.00041517	0.0209902
Agrn	57.9575	61.1024	57.2088	79.3514	81.0466	81.5524	0.000410519	0.0209902
Syngr1	37.6846	37.2738	37.7091	31.3598	31.2093	30.384	0.000413341	0.0209902
Plcb1	23.1837	24.3931	24.307	17.7955	17.2922	18.6617	0.000414423	0.0209902
Ptprr	4.23013	4.07787	3.95789	2.65387	2.92827	2.88498	0.000413285	0.0209902
Inpp5f	109.675	111.767	112.855	95.9036	97.8333	96.0448	0.000422416	0.0211294
Stat1	8.69758	8.88269	8.42824	47.2854	45.8608	44.2792	0.000420483	0.0211294
Itga1	0.787937	0.839853	0.700802	1.40047	1.303	1.40384	0.000429564	0.0213732
Nrcam	67.3233	67.7549	69.6481	56.248	54.6298	57.5235	0.000442142	0.0215431
Rgs4	42.2688	42.0341	42.6534	36.4377	35.2737	36.0278	0.000440471	0.0215431
Hdac9	22.7275	22.4138	23.1867	16.2369	16.019	17.2295	0.000439299	0.0215431
Irf1	1.28749	1.11493	1.32194	2.20814	2.05842	2.23952	0.00044145	0.0215431
Tubb2b	1618.2	1631.73	1584.51	1869.49	1890.52	1889.83	0.000493321	0.0215598
Ctnnb1	345.88	341.712	340.494	306.077	298.222	298.013	0.00051745	0.0215598
Eif4a1	99.2356	94.8716	96.5619	121.609	120.321	122.539	0.000455308	0.0215598
Atp6ap2	82.4772	83.9544	85.5103	71.7806	69.6719	72.3288	0.000452044	0.0215598
Scg2	76.3539	76.5188	78.2853	60.6666	63.6273	63.3107	0.000474831	0.0215598
Cntn2	75.1254	74.6201	73.9586	110.199	110.779	113.98	0.000446452	0.0215598
Ndfip2	61.0907	59.1164	61.3804	51.6386	50.3106	49.2394	0.000522727	0.0215598
Hunk	28.7616	28.1187	28.8292	24.9094	24.7357	25.2222	0.000473859	0.0215598
Fgfr3	26.1467	25.5747	25.2574	20.4542	21.266	20.0939	0.000465867	0.0215598
Cyr61	26.1002	26.6897	26.0406	38.2913	39.5832	40.1138	0.000501383	0.0215598
Nde1	24.0739	23.5582	22.917	17.8619	16.5528	16.4502	0.000495326	0.0215598
Hccs	20.781	19.4886	20.1889	15.1674	14.8075	14.2247	0.000487611	0.0215598
Cmtm4	19.6059	19.6254	19.0233	16.6478	16.3711	16.9192	0.000504737	0.0215598
Xpot	18.4809	18.2465	18.1691	16.2665	15.8805	15.7852	0.000477984	0.0215598
Sik3	16.8541	16.5465	16.8341	13.6152	14.0884	14.1541	0.000511067	0.0215598
Kif11	16.5818	15.697	15.5833	11.3922	10.772	10.8062	0.000481592	0.0215598
Lgi1	14.7592	15.4385	14.9351	11.2011	11.5863	11.3707	0.0004609	0.0215598
Cmtr1	14.2915	14.4319	14.1124	17.244	17.4236	17.8349	0.000469662	0.0215598
Fnip1	11.029	11.3068	11.1939	9.94494	9.77496	10.0834	0.000521779	0.0215598
Sema6a	9.98456	9.84227	10.2987	8.27775	7.93901	8.27415	0.000510736	0.0215598
Mapk4	9.30338	9.22061	9.1493	8.57247	8.52657	8.63632	0.000508652	0.0215598
Man1c1	8.67644	8.43864	8.90967	6.74995	6.80589	6.34482	0.00052036	0.0215598
Tjp2	8.39287	8.54735	8.36508	6.53455	6.14755	6.30955	0.0005025	0.0215598
Rhof	7.8369	7.58293	8.04495	5.18532	5.35686	5.75013	0.000471338	0.0215598
Kif18a	7.55628	7.48206	7.41518	5.84742	5.86596	5.85332	0.00051225	0.0215598
Slc15a2	5.91421	6.06432	5.71222	3.74971	3.83365	4.19774	0.00050444	0.0215598
Blnk	5.43724	5.13991	4.8776	2.65651	2.51442	3.0587	0.000466838	0.0215598
Clspn	5.3427	5.09853	5.0639	3.94595	3.61064	3.68297	0.000506512	0.0215598
Arpc1b	3.96619	3.99832	3.40301	7.12403	7.8094	7.00869	0.000509214	0.0215598
Ace	3.30923	3.47939	3.30222	1.97695	1.64735	1.76285	0.000501357	0.0215598
Wfdc2	0.529818	0.0957634	0.180651	2.22815	2.32818	1.90845	0.000510877	0.0215598
Lgr5	0.484918	0.534186	0.485638	0.130953	0.161628	0.208523	0.000462186	0.0215598
2610507I01Rik	0.175537	0.185921	0.319326	0.957094	0.980135	0.824018	0.000502685	0.0215598
Mctp2	0.0909495	0.0893415	0.0997575	0.0383864	0.032584	0.0458675	0.000480514	0.0215598
Il1rl1	0	0.0335485	0.00841636	0.364731	0.301113	0.330389	0.000516479	0.0215598
Prrg3	4.79509	4.54177	4.70785	3.74489	3.63081	3.49333	0.000525348	0.0215733
Snap91	80.5854	79.8587	82.3225	72.0115	69.7807	70.0062	0.000535586	0.0216451
Slc6a17	43.7267	44.1919	42.5661	35.8942	36.3801	37.0337	0.000538347	0.0216451
Trnp1	25.424	26.0172	24.4798	17.4307	18.231	16.2436	0.000540909	0.0216451
Ppp1r15a	22.9144	23.7308	22.6896	19.1979	18.4905	18.4492	0.000539915	0.0216451
Scube3	5.4534	5.53617	5.48581	5.96958	5.86466	5.90789	0.000531734	0.0216451
Usp18	3.71612	3.14556	3.10954	32.5392	33.6074	30.6443	0.000529862	0.0216451
Osbpl1a	18.1567	17.6612	17.7319	13.3687	12.3997	13.0679	0.000552833	0.0218815
Ramp3	4.26702	3.85752	3.8511	2.04406	2.31313	1.95155	0.000553478	0.0218815
Aebp1	2.79527	2.18459	1.66414	7.01522	6.86418	6.13571	0.000553795	0.0218815
Plau	1.28219	1.05993	1.25399	2.19592	2.39393	2.14379	0.00055783	0.0219487
Oas1g	0.142231	0.0763901	0.0721496	1.19749	1.10736	1.02266	0.00056121	0.0219896
Slc35f5	13.1394	12.6781	12.788	11.1876	10.9033	10.8278	0.000569627	0.0220439
Serpine1	12.5746	13.2449	9.34569	43.7294	43.9802	42.7169	0.000568273	0.0220439
Nlrc5	0.0941127	0.0705837	0.107974	0.415776	0.458697	0.487494	0.000568771	0.0220439
Asb8	12.9372	13.0988	12.736	11.4685	11.6017	11.2374	0.000572065	0.0220475
Arhgap20	47.9753	49.2316	49.4047	31.3827	30.8607	33.846	0.000587134	0.0223153
Dnajb9	16.0313	15.6506	16.2724	12.9375	12.5392	13.3239	0.000588832	0.0223153
Rassf2	15.4991	14.7006	15.2454	18.3479	17.9679	18.7288	0.000590515	0.0223153
Flnb	11.3702	11.7128	11.1812	14.4608	14.0729	14.8256	0.000583296	0.0223153
Camk2a	5.45233	5.1744	5.23624	4.07489	3.99926	4.27843	0.000590878	0.0223153
Cdh5	0.173082	0.0721691	0.0454537	0.667502	0.662583	0.553775	0.000594643	0.0223647
Cd74	0.10919	0.182956	0.0722981	0.539898	0.633708	0.536451	0.000596944	0.0223647
Usp1	23.6641	23.6123	22.7214	18.8021	19.1086	19.7518	0.000603782	0.0224177
Rimbp2	13.6322	13.8965	14.5956	8.78051	8.32234	8.53594	0.000602991	0.0224177
Oasl2	3.13215	3.3599	2.6303	60.553	56.5649	55.6751	0.000605509	0.0224177
Pam	67.2985	69.0556	65.7933	55.4453	54.7039	53.1393	0.000609106	0.0224624
Arhgap28	2.02409	2.10459	2.17297	3.22074	3.44139	3.46747	0.000615104	0.0225071
Arhgap31	1.21947	1.24103	1.13843	2.05438	1.96823	2.15674	0.000613183	0.0225071
Skp2	15.4778	15.3196	15.167	12.3774	11.7451	12.0329	0.000621133	0.0226396
Pacsin1	7.48469	7.32085	7.10479	5.49421	5.4342	5.3042	0.000633161	0.022792
S1pr1	6.91679	7.07424	6.92686	4.99278	5.34653	5.13508	0.000631218	0.022792
Ptchd2	2.98402	2.78228	2.94643	4.49056	4.53142	4.5552	0.000630202	0.022792
Ifit3b	0.0709159	0.0380875	0.0599554	2.60214	2.84742	2.66813	0.000635008	0.022792
Ndnf	6.7219	6.31733	7.1755	2.15585	2.20026	2.53647	0.000638286	0.0228225
Idi1	73.8843	75.4517	76.4496	64.7052	62.3353	61.5865	0.000640856	0.0228276
Pcx	11.2306	12.2064	11.688	8.13955	8.31215	7.44961	0.000647458	0.0229758
Eln	3.79376	4.03986	3.97882	3.092	2.86665	2.94607	0.000653524	0.0230173
Galnt10	3.43702	3.32846	3.10168	4.7845	5.2292	4.96821	0.000652489	0.0230173
Efnb2	102.372	101.83	105.556	120.309	118.113	116.759	0.000666645	0.0230478
Cend1	43.4742	45.3823	44.1476	35.3487	37.1123	37.1227	0.00066445	0.0230478
Disp2	16.8486	16.289	16.7767	14.0021	14.5881	14.2926	0.000660806	0.0230478
Ttf2	3.66095	3.79795	3.63765	3.10591	2.98179	2.93066	0.000663362	0.0230478
Tgm2	0.293816	0.23146	0.282974	0.498219	0.517896	0.549701	0.000658008	0.0230478
Nr4a1	24.6393	25.2563	23.7807	18.3204	19.3092	18.5918	0.000677664	0.023307
Pabpc5	1.57341	1.4368	1.45411	0.99215	0.942791	0.864586	0.000679099	0.023307
Nckap1	101.178	102.676	100.113	87.8147	83.9421	85.9536	0.000689065	0.0234246
Hnrnpll	66.9598	66.9814	66.5558	58.8084	57.5923	57.6935	0.000689314	0.0234246
Ttyh1	35.6486	34.1788	34.6873	26.247	26.0095	25.6578	0.000697431	0.0234246
Spc25	23.0729	24.3088	22.6807	17.2046	16.1399	16.37	0.000693624	0.0234246
Cdh4	21.7418	22.0185	20.786	16.1494	16.7922	17.2441	0.00069747	0.0234246
Ston2	6.08385	5.62315	5.70351	4.2132	3.83485	3.89034	0.000694372	0.0234246
Ckap2l	16.3139	15.7052	16.5182	12.1468	11.2925	10.9698	0.000700862	0.0234547
Klhl23	37.5626	37.9828	38.5029	33.4031	33.5138	33.0728	0.000705341	0.0234735
Gvin1	0.011743	0.0112911	0.0215969	0.0798791	0.0801428	0.0756197	0.000706415	0.0234735
Calm1	365.811	359.411	364.456	322.991	315.75	311.997	0.000736359	0.0235069
Chd3	176.364	179.065	177.096	189.931	193.318	193.244	0.000715682	0.0235069
Tspyl4	78.8071	78.2707	78.8467	68.9535	68.8489	70.2831	0.00072037	0.0235069
Pygb	48.8498	48.9361	48.5281	43.3262	42.2908	42.9307	0.000730067	0.0235069
Gucy1b3	44.5894	45.4606	44.6347	39.674	39.1744	40.5176	0.000733997	0.0235069
Lpl	21.3303	20.9676	22.3637	16.9222	16.1453	15.6787	0.000729198	0.0235069
Bcan	17.748	18.2535	17.4614	13.9185	14.2615	13.2036	0.000729936	0.0235069
Grm2	11.0235	11.7265	11.0019	6.17391	7.00382	7.2958	0.000725873	0.0235069
Ppargc1a	4.77181	4.98798	4.98741	3.29292	3.20919	3.2575	0.000717804	0.0235069
Fgf9	1.84784	1.79126	1.92156	1.31006	1.37761	1.40102	0.000737418	0.0235069
Oacyl	0.0902668	0.0564733	0.0533501	0.29995	0.254337	0.251809	0.000718598	0.0235069
Clic6	0.0205619	0.128619	0.0364526	0.95661	0.927225	0.93019	0.000734012	0.0235069
Isoc1	20.4686	21.0545	20.6939	18.0261	17.2362	17.3758	0.000747572	0.0237501
Ccna2	41.5221	40.5509	40.4123	31.3633	29.0755	29.844	0.000753328	0.0238524
Fam102b	21.0959	21.6307	22.3181	17.8621	16.9216	16.9256	0.000761996	0.0238797
Asap2	14.3385	14.0682	13.8815	15.5571	15.8219	15.9081	0.000763924	0.0238797
Fam126b	8.62363	9.12107	9.32332	6.24892	5.94395	6.4009	0.000764348	0.0238797
Gstp2	5.50916	5.15272	5.74217	8.04378	7.47354	7.61645	0.000757186	0.0238797
Cd200	77.1102	78.0614	77.011	70.2796	69.9903	71.632	0.000773478	0.0239964
Nsun7	0.18552	0.193901	0.193412	0.329368	0.311487	0.308257	0.000775738	0.0239964
Apod	0.17632	0.025521	0.0723128	0.733722	0.741186	0.596378	0.000773028	0.0239964
Sncb	61.7972	59.2146	58.4277	39.0871	40.2693	39.0705	0.000781472	0.0240945
Eef1a2	84.7455	85.5419	82.5483	71.0324	73.0339	69.3773	0.000785581	0.024142
Gabrg2	29.4117	30.2588	30.5346	25.4385	23.9432	24.5072	0.000796951	0.0242537
Ly6e	20.0447	18.5653	18.2355	27.1444	26.6298	25.9441	0.000794521	0.0242537
Cd44	7.85758	8.02731	8.76866	13.1255	12.3169	11.9676	0.000793402	0.0242537
Chgb	76.0013	76.8829	77.0968	65.7707	65.4408	63.5206	0.000800875	0.0242945
Pld4	0.537358	0.492141	0.440354	0.0915245	0.154888	0.145128	0.000805764	0.0243262
Icam1	0.219017	0.176304	0.129528	0.831557	0.821817	0.697081	0.000807096	0.0243262
Abr	78.6225	75.3425	76.0564	87.1395	89.6824	89.8947	0.000833601	0.0243964
Sparcl1	63.7196	63.5323	63.0403	45.1795	43.4661	42.5513	0.000815977	0.0243964
Lix1l	42.4968	43.636	41.4712	49.7113	51.5448	49.8432	0.000818567	0.0243964
Fam64a	23.9342	23.8513	22.4069	17.7578	16.758	16.6935	0.000834467	0.0243964
Wdfy1	23.7799	24.2626	24.8851	19.9955	20.8352	20.2352	0.000820041	0.0243964
Asrgl1	20.8191	21.9941	22.7296	15.9945	14.4597	14.5573	0.000830458	0.0243964
Cux2	16.8134	17.975	17.5097	21.7042	21.3557	22.5522	0.000834023	0.0243964
Nfic	10.1764	9.91614	10.3166	8.65824	8.37913	8.78726	0.000815229	0.0243964
Rgs16	8.95797	8.36128	8.19213	11.3507	11.8648	11.6041	0.00082737	0.0243964
H6pd	1.9733	1.63012	1.86134	3.60029	3.62237	3.73908	0.000835368	0.0243964
Scube1	29.3924	29.3247	28.9281	25.5089	25.8452	26.3381	0.000846668	0.0246499
Abcc1	8.32832	7.74369	8.13005	10.4389	10.1552	10.0219	0.000869925	0.0252488
Sfxn5	8.29095	8.04351	8.65852	5.65513	5.4037	5.69468	0.000880386	0.0253238
Serpinb2	0.248866	0.308522	0.220938	3.13529	3.31704	2.93676	0.000877724	0.0253238
Sp110	0.042907	0.0268908	0.0253973	0.110835	0.0937665	0.112951	0.000880588	0.0253238
Cacna2d2	7.2965	7.2482	6.55801	4.47421	3.65571	4.01735	0.00088817	0.025464
Gabrb2	24.0352	24.0053	24.7265	18.994	18.657	19.9293	0.000893672	0.0254743
Tmem106b	19.2044	20.0893	20.0157	15.9898	15.8606	16.7732	0.000896746	0.0254743
Arhgap26	4.719	4.59343	4.65982	3.64525	3.40267	3.57736	0.000901745	0.0254743
Sulf1	2.36659	3.02787	2.37585	6.65819	5.64402	6.28271	0.000907493	0.0254743
Rgs9	1.91321	2.01917	1.98849	1.55024	1.46639	1.40798	0.000907085	0.0254743
Adamts5	0.394412	0.406964	0.35744	0.562365	0.59264	0.545475	0.000902285	0.0254743
Alx4	0.355841	0.408618	0.291687	0.729452	0.773854	0.811588	0.00090534	0.0254743
Eef1g	69.5505	71.7033	69.8818	77.4299	79.1703	78.649	0.000918901	0.0257178
Fam213a	40.3911	40.8879	39.5286	35.6343	34.9819	36.1089	0.000946039	0.025765
Epb4.1l1	38.6965	38.8684	38.2755	35.836	35.3514	36.1629	0.000944839	0.025765
Tyro3	23.8005	23.6268	23.2144	15.8554	15.4962	14.3736	0.000941365	0.025765
Mphosph10	16.3221	15.594	16.344	12.819	12.3637	12.7249	0.000929389	0.025765
Tmem164	11.2925	11.7342	11.0653	8.85254	8.96601	8.24173	0.000929791	0.025765
Adam19	10.0767	10.8156	10.2672	14.0532	13.8321	14.179	0.000935763	0.025765
Lamb1	8.38069	8.69147	8.10024	13.433	12.5166	13.5347	0.000923388	0.025765
Smim10l2a	5.09801	4.97679	4.77673	3.46309	3.5577	3.83763	0.000940276	0.025765
Parp12	3.01692	2.99924	3.30316	8.75957	8.87381	7.99725	0.000947985	0.025765
Gpr83	0.821819	0.85043	0.866685	0.527518	0.446641	0.460489	0.000931766	0.025765
Ctnna2	77.7224	77.8069	77.1485	82.7977	83.4177	82.1268	0.000959448	0.0258524
Gdpd1	75.684	75.2082	76.3549	71.2903	71.2616	72.2917	0.000958397	0.0258524
Prkcb	5.40122	5.0689	5.26873	3.26035	3.16151	3.25205	0.000957083	0.0258524
Wwp1	6.97261	6.81403	7.15907	5.33999	5.6105	5.75044	0.000968311	0.0260166
Shisa5	31.8581	34.2219	31.4685	59.804	54.0467	56.9097	0.000974062	0.0260966
Slc7a1	20.4903	21.0253	20.5426	18.6539	18.2595	18.8453	0.000977153	0.026105
Dbi	270.401	252.442	255.828	198.312	187.046	187.689	0.000981857	0.0261316
Mfge8	41.8587	41.38	39.0436	30.3081	31.4993	29.313	0.000990796	0.0261316
Cldn12	13.0581	13.5452	12.995	11.4012	10.8544	11.1839	0.000989345	0.0261316
Scn1b	9.63107	9.1041	9.3635	6.49362	7.18543	7.00618	0.000986809	0.0261316
Scn1a	6.00798	6.31102	6.03689	4.97702	4.8582	5.13989	0.000992043	0.0261316
Ankrd6	11.5213	11.7832	11.7068	10.3029	9.89316	10.1883	0.00100018	0.0262724
Hbb-b1	1.62438	2.34639	0.917322	82.1668	81.5658	90.6016	0.00101151	0.0264452
Ly6a	1.5438	1.08968	0.710435	4.55083	4.81315	3.86173	0.00101238	0.0264452
Stxbp1	155.346	154.964	152.487	137.434	140.768	141.352	0.00101913	0.0265476
Aldh3a2	10.0892	9.77853	9.94367	8.75796	8.87446	8.51622	0.00102507	0.0266286
Gprasp1	71.0628	72.7514	71.7936	61.5628	63.6961	63.79	0.00103329	0.026761
F3	9.51493	9.79508	8.61433	17.2518	17.0462	16.8943	0.00103885	0.026761
Ddn	3.15896	3.14099	3.1376	1.74769	1.68847	1.57179	0.00104155	0.026761
Ifih1	0.31558	0.307337	0.346832	2.22406	2.15664	1.99642	0.0010387	0.026761
Mprip	42.0642	42.5288	41.913	45.5955	46.2541	46.658	0.00105183	0.0268055
Tbc1d8b	3.6864	3.88103	3.51278	2.50435	2.29338	2.54525	0.00105105	0.0268055
Myo7a	0.129602	0.0647672	0.11763	0.719902	0.642337	0.783434	0.001048	0.0268055
Rfk	41.6163	42.1019	40.4804	35.9037	36.6001	35.1388	0.00106696	0.0268409
Bcl11b	35.637	36.5804	35.7395	39.9393	39.4407	40.0214	0.00106198	0.0268409
Frmd4b	32.7882	32.9432	33.4809	35.9574	35.9893	36.2959	0.00106025	0.0268409
Mical2	11.3505	11.8628	11.657	10.0325	10.0244	9.61061	0.00106749	0.0268409
Eng	1.70271	1.49964	1.25354	3.22755	2.99443	3.2315	0.0010578	0.0268409
Faim2	2.31003	2.391	2.40846	1.39433	1.54716	1.59125	0.0010759	0.0269803
Dpp10	3.08757	2.89468	3.17281	2.17018	2.04204	1.98194	0.00107975	0.0270048
Lhx5	2.78187	2.3639	2.67618	1.12803	0.955824	1.25131	0.00108384	0.0270351
Igfbpl1	119.033	117.333	108.872	157.759	158.522	147.837	0.00108772	0.0270601
Fmn2	9.31887	9.6787	9.14863	7.66333	7.32012	7.6176	0.00109888	0.0272657
Ryk	30.618	30.3621	30.3376	32.1309	32.5166	32.049	0.00110299	0.0272955
Rcan2	22.4092	22.2946	21.028	15.0808	15.1207	14.5145	0.00111332	0.0273416
Itm2a	12.6023	12.8501	12.3336	10.9343	10.6077	10.8519	0.00110851	0.0273416
Igf1	2.11875	2.17533	2.37034	1.35287	1.25507	1.4671	0.00111357	0.0273416
Ablim1	18.2637	19.0597	18.4903	15.4889	16.0456	16.1863	0.0011175	0.0273666
Ctgf	19.8827	18.5587	15.9758	49.982	49.6405	49.4768	0.00112216	0.0274094
Gm6682	775.611	746.486	759.005	868.711	848.041	851.192	0.00114187	0.0275333
2019-09-11	85.2913	84.3597	87.7901	73.0839	71.8033	71.2015	0.00114133	0.0275333
Sla	33.6244	34.1563	34.7797	27.0186	26.258	28.1775	0.00113832	0.0275333
Arid1b	15.6082	15.6751	15.3717	14.5309	14.1751	14.234	0.00113765	0.0275333
Tmem163	7.46296	6.69499	6.41745	3.24161	2.59114	2.92611	0.00113217	0.0275333
Sytl5	0.822692	0.874307	0.87398	0.442278	0.467598	0.54011	0.0011498	0.0276536
Rbmx	117.275	119.469	121.377	132.417	135.009	131.253	0.00115831	0.0276572
Reep5	93.5125	92.8673	94.6527	86.2067	86.0945	83.9908	0.001157	0.0276572
Thsd4	1.16352	1.19718	1.09514	0.815893	0.692919	0.754696	0.00115878	0.0276572
Arhgap11a	10.4903	10.3787	11.0519	8.40255	7.94408	8.09759	0.00116768	0.0277992
Peli2	19.6077	19.9298	20.3595	17.7572	17.3151	16.9641	0.00117344	0.0278658
Helz2	0.586676	0.580101	0.466117	1.37172	1.33943	1.37364	0.00118263	0.0280132
Baiap2	21.3055	21.1387	21.6053	16.7886	17.6695	16.8097	0.00120319	0.0282863
Cln8	6.01007	6.23177	6.14927	4.90383	5.08349	4.7298	0.00120054	0.0282863
Mrgpre	2.73102	2.77677	2.9134	2.14518	2.29346	2.15141	0.00120101	0.0282863
Sall1	14.404	13.6088	13.3072	10.0973	9.46587	9.57978	0.00121469	0.0284146
Ccnb1	13.2044	13.4916	14.2393	10.1245	10.1105	9.07102	0.00121336	0.0284146
Kpna1	50.6949	51.6581	51.6433	47.3742	47.7712	48.3215	0.00123787	0.0285396
Tox3	18.352	17.9502	18.8401	15.8297	15.6581	15.1503	0.00123824	0.0285396
Phlda1	4.3403	3.78426	4.16982	7.49005	8.41918	7.60628	0.00122973	0.0285396
Pcdh11x	3.16099	3.19892	3.28474	2.28497	2.04282	2.23317	0.00123324	0.0285396
Sv2c	1.46367	1.53307	1.4908	0.848838	0.720129	0.69673	0.00123215	0.0285396
Rcvrn	0.304136	0.273333	0.258015	0.128119	0.10786	0.100815	0.00122455	0.0285396
Aars	83.6947	83.7416	80.784	71.2379	71.8149	69.791	0.00124472	0.028619
Zbtb39	6.84384	6.77488	6.6048	7.62911	7.5054	7.44476	0.00124795	0.0286231
Ahcyl1	84.4387	86.8528	85.1787	78.6025	77.3648	76.776	0.00125127	0.0286296
Anxa1	11.5855	10.3203	9.70807	23.4537	21.5575	20.285	0.00125643	0.0286779
Nr0b1	0.023071	0.0289263	0	0.170259	0.172785	0.161856	0.00125993	0.028688
Acox1	49.6385	50.4436	50.6056	46.3741	46.0103	45.8771	0.00126509	0.028736
Aplp2	89.7412	90.8589	88.5092	78.0225	78.6985	78.9048	0.00127408	0.0288703
Gas5	11.6573	12.9491	13.131	18.5511	17.6592	17.0387	0.0012815	0.0289024
Tdrd7	7.68521	8.90929	8.47486	12.1834	12.795	11.8162	0.00128164	0.0289024
Fancd2	2.53598	2.79414	2.69609	1.93451	1.85049	1.6803	0.00129473	0.0291277
Eef1a1	1557.24	1539.99	1529.6	1689.3	1697.34	1733.37	0.00130077	0.0291543
AI593442	3.586	3.41075	3.63702	1.91714	1.92688	1.88552	0.00130211	0.0291543
Tuba1a	4419.37	4325.9	4180.99	5305.08	5409.5	5356.84	0.00130738	0.0292028
Gm14296	2.75103	2.79963	2.92653	2.33311	2.21733	2.21194	0.00131161	0.0292278
Mest	70.3174	70.3595	68.7262	79.9326	78.1489	81.0719	0.00132397	0.0293037
Mn1	55.4095	54.267	52.14	63.5057	65.897	63.4718	0.00131978	0.0293037
Nr4a2	30.9463	31.6205	32.1973	23.6585	23.6744	23.4248	0.00132748	0.0293037
Frem1	0.250633	0.257339	0.239572	0.14925	0.131639	0.11715	0.00132739	0.0293037
Pde4a	9.59358	9.51843	9.64187	8.24478	8.02047	7.93288	0.00133071	0.0293063
Sh3kbp1	19.8185	20.268	19.5507	22.0521	22.7732	22.8177	0.00134469	0.0294076
Bnip2	15.3578	15.5496	15.6228	16.3684	16.3347	16.6027	0.00134159	0.0294076
Neurl1a	2.8503	2.71412	2.58045	1.9492	1.68778	1.87524	0.0013425	0.0294076
Bzw2	235.769	231.938	231.183	262.944	265.567	257.403	0.00134887	0.0294305
Sepn1	19.1431	18.4565	18.3454	21.3613	21.6654	20.948	0.00135443	0.0294833
Ogfr	65.5223	65.7958	62.5283	75.1657	77.6091	75.9043	0.0013632	0.0295375
Nsf	26.4739	25.1799	25.1283	20.7636	21.5266	20.3253	0.001362	0.0295375
Robo2	35.7482	36.2031	36.7959	29.2662	27.4638	29.1598	0.00136968	0.0296051
Kit	8.77834	8.94567	8.72399	7.00997	6.52514	6.64187	0.00137576	0.0296051
Klhdc8a	1.37852	1.47814	1.42641	1.13583	1.03084	1.10378	0.00137459	0.0296051
Gcnt2	0.906812	1.01688	0.804215	2.27428	2.30414	1.97344	0.001382	0.0296713
Serpine2	14.0546	13.1921	13.2722	18.585	18.8572	18.6441	0.0013915	0.0298073
Ilf2	122.785	122.987	124.676	133.627	132.906	130.862	0.00139717	0.0298608
Kcnj4	6.40931	5.95776	5.84967	3.24647	3.24142	3.05981	0.00140593	0.0299799
Slc17a7	42.4916	42.4723	39.139	24.2253	24.188	25.6229	0.00140971	0.0299924
Mtss1l	73.6006	74.0212	73.1275	69.3903	70.2048	70.5311	0.00153647	0.0305429
Tnks2	49.2759	50.0495	49.3325	46.5367	47.1219	46.9127	0.00149242	0.0305429
Aldoc	48.3561	49.0295	49.2632	35.7645	34.4281	32.8768	0.00150429	0.0305429
Anapc2	48.1638	48.1735	47.9847	49.1666	49.1309	49.2002	0.00153839	0.0305429
Atg12	46.9603	46.0747	47.394	41.9698	43.1596	41.8339	0.0014707	0.0305429
Phc1	34.2396	35.39	36.0543	42.1527	40.8312	40.3161	0.00152965	0.0305429
Nusap1	20.7328	19.3066	20.4543	13.8244	13.8878	11.927	0.00152896	0.0305429
Dynlt3	16.757	17.7934	18.0956	12.7573	13.2289	13.773	0.00151587	0.0305429
Cx3cl1	15.7533	16.084	14.7616	11.2246	12.0222	10.9546	0.00152079	0.0305429
Fam78b	14.3678	14.9333	14.5864	18.2206	17.5746	18.5663	0.00147514	0.0305429
Tmem47	11.5418	11.5637	11.7279	10.7255	10.884	10.9712	0.00149719	0.0305429
Rcan3	8.55275	8.55136	8.12332	5.78506	5.97763	6.50143	0.00154459	0.0305429
Osbpl10	8.33898	8.53651	8.97404	6.94998	6.40096	6.43002	0.00146317	0.0305429
H2-K1	7.17229	6.7592	7.78496	15.5558	16.5522	14.4026	0.00152426	0.0305429
B3galnt2	7.16491	7.11641	7.04909	6.75205	6.64856	6.76572	0.00153783	0.0305429
Gpr22	6.9669	7.5674	7.56074	4.53623	5.32938	4.72742	0.00148589	0.0305429
Trpc3	6.18288	6.51558	5.97668	4.28093	4.03549	4.26322	0.00149704	0.0305429
Dhfr	5.69863	5.9419	5.60903	4.05374	4.17897	4.12151	0.00146529	0.0305429
Hpcal4	5.3658	5.69923	4.99363	3.27527	3.5008	2.91013	0.00151105	0.0305429
Dcn	4.36848	4.27871	4.0034	5.92519	5.48905	5.93371	0.00144061	0.0305429
Dna2	3.57728	3.70847	3.6461	2.91938	2.91837	3.09785	0.00151873	0.0305429
H2-Q4	3.4602	3.62276	3.6619	8.95601	9.88513	9.22205	0.00150419	0.0305429
Acp1	3.07585	2.63442	3.07247	4.49593	4.47909	4.97929	0.0015065	0.0305429
Spata2l	2.85626	2.56724	2.92184	0	0	0	0.0015298	0.0305429
Gm14296	2.75103	2.79963	2.92653	2.33311	2.21733	2.23871	0.00154926	0.0305429
Csgalnact1	2.42204	2.19019	2.37353	1.65216	1.38922	1.46733	0.00148049	0.0305429
Ets1	1.6973	1.64553	1.431	2.67283	2.42297	2.41431	0.00149876	0.0305429
Gdf5	1.57663	1.7578	1.49635	0.895275	0.693126	0.812112	0.00151972	0.0305429
Ifi202b	1.15355	0.492497	0.956156	3.50852	3.80298	3.64564	0.00154707	0.0305429
Rpl21	0.985052	0.849553	0.819894	5.24188	5.37061	4.69073	0.00149945	0.0305429
Sele	0.0404028	0.0337154	0	0.178987	0.185404	0.142248	0.00145168	0.0305429
Oasl1	0.0190736	0.0716938	0.022572	0.901043	0.738857	0.848777	0.00148743	0.0305429
Gm9855	0	0	0	9.20819	9.88929	8.6418	0.00151767	0.0305429
Ifi205	0	0	0.0309501	0.327713	0.374708	0.412931	0.00152495	0.0305429
Gm4951	0	0.14963	0.0176677	0.948491	0.953104	0.91113	0.00154296	0.0305429
Phlpp2	9.52298	9.4126	9.51488	8.82512	9.00777	8.9034	0.00155387	0.0305696
Rrm1	46.61	46.8506	49.3996	39.0694	37.9635	35.8493	0.00155887	0.030604
Desi2	15.2244	15.6569	15.5721	13.8126	13.1647	13.527	0.0015669	0.0306975
Ap2b1	123.766	125.589	125.245	118.708	118.271	120.006	0.00157548	0.0307047
Tspyl1	55.7198	57.0513	57.5469	50.4382	51.9539	50.2072	0.00157706	0.0307047
Aspm	5.98287	6.31034	5.95579	4.59266	4.24885	4.75664	0.00157703	0.0307047
Cplx1	84.1746	83.8472	81.5821	73.0656	73.8335	75.8806	0.00158354	0.0307673
Gadd45b	2.86054	2.8926	2.52417	4.68255	4.94787	5.35987	0.00158962	0.0308216
Prc1	31.5289	30.8087	32.231	23.8526	21.8344	21.3815	0.00159502	0.0308626
Scml4	1.34381	1.32039	1.27582	1.77228	1.76455	1.88613	0.00160112	0.0309172
Rragd	18.8931	18.0232	18.5958	15.6373	16.1183	15.5743	0.00160641	0.0309537
Hey1	17.5045	16.8534	16.4922	14.3658	13.6595	13.4021	0.0016119	0.0309537
BC004004	15.2125	15.2536	14.7982	17.2483	17.1489	17.0332	0.00161947	0.0309537
Gm9899	1.08324	1.17915	1.16005	0.79286	0.882596	0.841553	0.00161537	0.0309537
Pdgfra	0.188474	0.14279	0.148402	0.320615	0.308015	0.363031	0.00161788	0.0309537
Col9a3	7.03952	7.88158	6.88195	10.3678	10.8942	10.0723	0.00163088	0.0311086
Oat	41.8489	43.9433	42.4493	37.0823	36.2921	34.9465	0.00166071	0.0314865
Sstr1	3.65236	3.33981	3.5892	5.96608	5.38363	5.51688	0.00166205	0.0314865
Zfp503	2.64771	2.43841	2.65726	3.49556	3.29496	3.26182	0.00166409	0.0314865
Krt18	0.0308861	0.0387769	0	1.1392	1.11562	1.29621	0.00165594	0.0314865
Adamts2	1.33182	0.968317	1.27838	2.42663	2.50169	2.24561	0.00166996	0.0315342
Mmp3	0.184098	0.0865568	0.0544977	4.39847	4.19379	3.74019	0.00168449	0.0317448
Mmd	75.0313	76.6987	78.6216	66.0797	67.1797	63.5691	0.00169357	0.0317885
Mtus1	11.7014	11.4374	11.0445	13.6553	13.7396	13.9714	0.00169255	0.0317885
Rpl5	37.6957	37.8877	38.4882	42.8186	43.5379	42.0859	0.00170459	0.0319119
Bub1	8.15532	8.53596	8.95484	6.39229	5.84774	6.42763	0.00170693	0.0319119
Lamc1	12.2767	11.6533	11.648	16.0547	15.1497	16.325	0.0017112	0.0319282
Smim13	32.7866	31.9138	33.3866	26.5658	28.0847	28.0975	0.00172342	0.0320637
Yes1	8.59649	8.66604	8.67004	7.30217	7.2165	7.02095	0.0017321	0.0320637
Zwilch	5.77734	6.00197	5.85361	4.37515	3.96405	4.34748	0.00172588	0.0320637
Cebpd	1.97419	1.96745	1.85585	5.17925	5.38772	4.82155	0.00172898	0.0320637
Tubb5	1488.33	1461.36	1434.23	1677.04	1713.24	1639.58	0.00175622	0.0320718
Sqstm1	135.073	134.415	132.552	117.472	120.546	115.831	0.00174989	0.0320718
Cadps	57.9642	60.0582	57.2305	50.1975	48.578	50.5348	0.00175429	0.0320718
Tlk1	31.2609	31.9096	32.4639	28.833	27.9234	28.3858	0.00176046	0.0320718
1810037I17Rik	25.0554	25.4493	23.2137	18.716	17.5412	16.6112	0.00174317	0.0320718
Psd3	24.6464	25.6686	26.5817	17.2102	16.6429	19.2164	0.00176665	0.0320718
Scmh1	16.7882	16.7002	16.4557	18.0388	18.3185	17.8386	0.00176386	0.0320718
Irf9	15.4052	14.8993	13.8791	41.1879	40.1392	36.3954	0.00175182	0.0320718
St8sia3	14.1258	14.4278	14.1251	13.1254	13.1377	13.352	0.00176069	0.0320718
Ndst2	4.0517	4.00765	3.99701	4.3304	4.28835	4.38653	0.00174621	0.0320718
Nol4	44.7686	45.6861	45.5752	42.2041	42.5339	41.9255	0.00181253	0.032232
Nrxn1	41.5613	41.5571	42.7376	33.0448	32.238	34.738	0.001802	0.032232
Ppp2r2c	39.3089	38.1366	36.5699	28.8891	28.344	27.5352	0.00179316	0.032232
Racgap1	35.2243	32.8189	34.3218	27.4581	27.0552	25.0469	0.00178245	0.032232
Slc25a51	30.5126	30.2931	30.0262	31.5129	31.9162	31.6119	0.00179094	0.032232
Ubr7	25.4998	25.9928	24.7034	22.1529	21.5542	21.1993	0.00181098	0.032232
Mcm4	22.2594	23.2061	22.8825	17.9923	18.2814	18.1987	0.00179617	0.032232
Acss1	10.5808	10.6656	9.79038	7.56363	7.91356	7.19595	0.0018155	0.032232
Rtp4	4.43926	3.74682	3.82515	19.2952	19.86	17.1511	0.00181579	0.032232
Tap1	1.44745	1.71202	1.81353	3.79447	3.76448	3.2418	0.00179795	0.032232
Prox1	1.24793	1.38749	1.32175	1.67937	1.73157	1.77662	0.0018166	0.032232
Tcp10c	0.0550165	0.068892	0.0712726	0.00773644	0.0229371	0.00921577	0.00180607	0.032232
Gnao1	264.243	268.431	261.99	243.937	248.626	245.556	0.00185447	0.0322675
Stard7	73.4328	71.6796	71.4468	66.9544	65.6709	65.3639	0.00185429	0.0322675
Flna	57.1976	59.2729	53.785	71.465	71.186	75.0404	0.00185018	0.0322675
Fosl2	40.1812	39.5065	41.7712	33.4974	34.8257	33.1689	0.00185595	0.0322675
2810025M15Rik	31.0734	30.5198	30.3606	24.6168	24.543	23.1007	0.00182298	0.0322675
Hs3st1	23.4582	25.4602	23.7648	17.1512	18.7125	18.2799	0.0018586	0.0322675
Srf	19.3919	19.7752	19.1649	22.1425	21.5773	21.3793	0.00185977	0.0322675
Gm5124	15.2016	15.3871	14.3119	11.7249	11.216	12.1354	0.00184311	0.0322675
Knstrn	12.0689	12.0522	12.0138	8.3943	8.63974	8.06831	0.00185439	0.0322675
Gtse1	9.29356	8.53149	8.91372	6.41251	6.96379	6.81176	0.0018597	0.0322675
Rxfp1	1.8265	1.96739	2.19237	0.807672	0.573573	0.992511	0.00183841	0.0322675
Trim21	0.585551	0.353267	0.523034	2.56269	2.27754	2.06107	0.00184114	0.0322675
Rangap1	107.92	107.441	106.373	97.0854	95.9769	93.8696	0.00186608	0.0323173
Msn	22.9732	22.1996	21.5331	29.1243	27.677	27.2037	0.0018775	0.0324165
Pdzd2	1.39147	1.35181	1.20132	0.77704	0.636073	0.805367	0.0018787	0.0324165
Arhgef26	14.2715	14.3004	15.1573	11.7202	11.3711	10.5663	0.00188293	0.0324299
Bnip3l	44.0103	44.1246	45.5459	40.0716	39.7849	38.4417	0.0018958	0.0325918
H2-D1	47.7894	44.8485	45.0992	68.5931	69.7542	63.7798	0.00190614	0.0327099
Klf9	19.8635	20.7886	20.4363	15.9686	16.3117	17.2563	0.00191744	0.0327506
Mir22hg	7.31532	7.99285	7.88283	5.97122	5.4897	5.2522	0.00192593	0.0327506
Drp2	6.74867	6.96513	6.70718	8.33983	7.9016	8.13489	0.00191679	0.0327506
Cenpn	6.46012	6.90729	6.30081	4.43793	4.17792	4.449	0.00192005	0.0327506
Lca5	4.24733	4.28603	4.14511	5.04805	5.15265	5.32709	0.00192503	0.0327506
Mpped1	181.05	177.239	178.422	192.321	195.521	190.65	0.00193552	0.0328008
Mcm2	28.1494	27.4463	26.5196	22.272	21.4832	20.143	0.00194632	0.0328008
Lig1	22.4022	23.2574	21.845	17.8717	19.0607	18.5835	0.00194624	0.0328008
Gabrb1	10.628	9.34984	10.9998	4.80918	5.20254	5.99218	0.00193779	0.0328008
Polr2k	3.75195	3.36186	3.46612	4.8449	4.59062	4.58148	0.00194003	0.0328008
Gda	2.49602	2.32865	2.6031	1.0079	0.995129	0.950209	0.00195304	0.0328551
Fnbp4	28.174	29.1087	28.3508	32.988	31.8787	31.83	0.00196213	0.032949
Negr1	16.42	16.7471	16.3975	14.6296	14.0817	13.9596	0.00196917	0.0329497
Cxcl10	0.0415481	0.104518	0	3.85965	3.25071	3.61788	0.00196782	0.0329497
Zhx1	15.6944	16.4816	16.0272	14.1163	13.5932	13.7042	0.00198014	0.0330172
Mtcp1	1.05682	0.983957	0.798662	1.74076	1.84002	1.58139	0.00198023	0.0330172
Thrb	1.55299	1.5031	1.57547	0.934305	0.753856	0.840121	0.00198427	0.033026
Parp3	0.856817	0.865757	0.675576	1.57589	1.46675	1.51622	0.00199925	0.0332166
Slbp	31.6304	30.7304	30.4144	25.7461	24.5803	23.6766	0.00201548	0.0333683
Gm7030	1.17841	1.15336	1.01346	1.69714	1.56743	1.56578	0.00201371	0.0333683
Trp53i11	69.5159	66.1729	64.8879	85.3006	86.8854	86.8181	0.00203442	0.0335637
Kcne2	0.098718	0.154758	0.0876909	0.619186	0.492665	0.605617	0.00203145	0.0335637
Igfbp2	121.775	122.385	112.079	150.021	155.669	146.479	0.00205329	0.0336129
Frmd5	20.6871	20.6219	20.6237	21.4429	21.6544	21.5348	0.00204562	0.0336129
Igf2	3.85087	4.05743	3.15426	11.7211	9.74423	11.1476	0.00204701	0.0336129
Ddx58	1.99615	1.99786	1.95543	7.45916	6.93513	6.66964	0.00204818	0.0336129
Gm4070	0.012174	0.0122863	0.0237826	0.082968	0.0817899	0.0850493	0.00205527	0.0336129
Dip2c	25.3749	25.296	26.5116	21.7945	20.9831	22.3745	0.00206029	0.0336365
Zfp169	2.42842	2.27238	2.43809	2.93706	2.91702	3.11773	0.00206611	0.033673
Tubb3	1060.13	1027.22	999.522	1168.8	1224.73	1210.21	0.00208598	0.0337974
Ddah1	59.4596	58.1423	55.2396	41.5134	41.6746	40.0767	0.00208812	0.0337974
Inf2	3.90814	3.95239	3.62181	4.82682	5.03275	4.88722	0.00208374	0.0337974
Adam12	1.36299	1.03669	1.30028	2.46505	2.18449	2.12845	0.00208271	0.0337974
Pafah1b1	135.836	138.55	140.919	123.089	121.299	124.211	0.00209786	0.0338967
Snhg11	3.21136	3.76243	3.77812	1.49608	1.36642	1.1918	0.00210509	0.0339552
Gabrd	1.78559	1.7577	2.0232	1.0025	0.930102	0.845751	0.00210905	0.0339608
Tfrc	71.8283	74.9321	75.3365	61.8535	61.9159	63.8722	0.00212371	0.0339764
Dock7	31.5456	32.2301	32.2689	37.1708	35.8645	37.146	0.00212327	0.0339764
Sowahb	1.55489	1.83428	1.9655	0.770349	0.567114	0.485748	0.00211644	0.0339764
Serpina3g	0.262383	0.0632446	0.250839	0.878903	0.945734	0.720564	0.00212447	0.0339764
Rasa3	17.3614	17.5622	18.3975	14.5913	15.0782	13.9328	0.0021437	0.0341677
Trp73	4.6642	4.03812	4.1481	2.01407	1.73609	1.97455	0.00214065	0.0341677
Dnm1	38.1987	38.3574	35.8425	29.3795	28.9341	31.04	0.00216487	0.0342221
E130114P18Rik	11.7343	12.2047	12.6365	8.20113	8.4873	8.2753	0.00217259	0.0342221
Gm8615	8.18004	8.21488	8.02693	6.17093	6.54272	6.0735	0.00217059	0.0342221
Gm3636	5.21365	5.36377	5.542	6.7497	6.82966	6.39483	0.00216403	0.0342221
Zranb3	4.04661	4.01583	3.7595	2.83669	2.48807	2.88851	0.00216671	0.0342221
Oas1b	0.946014	0.790494	0.639895	6.21691	5.98937	5.18938	0.0021642	0.0342221
Ltbp2	0.926474	0.75084	0.622408	1.55701	1.7199	1.90766	0.00216245	0.0342221
Ets2	8.81222	8.57314	8.74727	7.25709	7.08572	6.76118	0.00219317	0.0343488
1500004A13Rik	7.11089	6.76271	6.76225	9.49523	9.15958	9.96348	0.00219524	0.0343488
Necab1	7.05435	7.79307	8.09019	3.07361	2.89266	3.24106	0.00219241	0.0343488
Synm	2.7652	2.7954	2.91391	2.33838	2.35743	2.43499	0.00218991	0.0343488
Rapgef4	7.82088	8.16319	7.88343	5.73463	5.12776	5.00914	0.00220312	0.0344148
Aurkb	14.6224	14.1317	14.5481	10.9003	11.1562	10.098	0.00222092	0.0345209
Acaca	14.5027	14.4037	14.5844	15.1086	15.373	15.2254	0.00222017	0.0345209
Zic3	0.84477	0.854856	0.930998	1.12155	1.18327	1.23279	0.00221583	0.0345209
Eomes	23.005	23.1855	23.1674	17.1851	16.1098	16.1613	0.00223441	0.0346161
Stc2	9.29237	9.96984	10.7296	5.93637	5.33771	5.21628	0.00223366	0.0346161
Trim44	66.5892	67.7571	67.8083	63.7055	62.1376	63.2473	0.00226078	0.0347255
Trak1	36.5789	36.5203	36.8942	40.7018	40.052	39.7638	0.00225815	0.0347255
Smc4	28.5389	29.5249	30.7408	24.5761	23.5184	22.5541	0.0022479	0.0347255
Nrp2	17.9453	17.2948	19.226	23.362	23.0243	24.8847	0.00225005	0.0347255
Mospd2	8.61534	8.7708	8.80538	8.2439	8.22327	8.08831	0.00226363	0.0347255
Ptpru	7.2598	7.40801	7.01255	5.51039	5.97602	5.9503	0.00226068	0.0347255
Tiam2	48.3401	48.3132	47.6197	52.0047	53.0265	53.4961	0.00226866	0.034746
C1s1	0.0336941	0.089975	0.111555	0.333733	0.371084	0.351061	0.00227238	0.0347465
Map7d2	9.14048	8.88908	8.3997	6.12569	6.24233	6.47657	0.00227864	0.0347664
Arsi	0.266377	0.425151	0.458871	1.14367	1.02739	0.905675	0.00228108	0.0347664
Lama4	1.31947	1.30412	1.07813	2.47202	2.41774	2.39322	0.00228884	0.0348282
Gbp7	0.745928	0.806585	0.742215	4.27354	3.80011	3.76774	0.00229928	0.0349306
Plxna3	31.833	34.0371	32.694	37.8879	38.7883	39.8091	0.00231112	0.0350224
Kctd3	31.3646	31.6129	31.9711	29.7122	30.0902	30.2237	0.00231278	0.0350224
Zfp809	3.90816	4.06254	4.2696	3.00138	2.90607	3.2593	0.00232364	0.0351304
Ldb1	111.496	104.447	106.245	126.846	130.532	124.004	0.00234848	0.035181
Tomm70a	80.1383	78.4206	78.7475	73.3836	74.5639	74.7903	0.00235922	0.035181
Sec23a	57.8575	59.0065	61.0284	51.0534	49.3515	51.6579	0.00235274	0.035181
Ppp1r8	44.6195	44.2336	43.4859	40.4237	40.4288	39.0903	0.00235792	0.035181
Tceal5	26.8527	27.2783	27.3828	21.5052	20.4335	21.9014	0.00235653	0.035181
Pcdh10	26.5125	25.2293	25.0083	21.1439	20.2425	20.8408	0.00236551	0.035181
Gnaz	23.8307	22.3423	22.6156	18.29	19.2707	18.3306	0.00237189	0.035181
Myh9	16.4279	17.0033	15.9775	21.0659	21.3362	21.166	0.00236962	0.035181
Hells	13.6717	13.886	12.7168	10.2126	9.47497	9.78235	0.00237936	0.035181
Zfp608	11.301	10.6842	11.3056	14.0989	14.0167	13.8589	0.0023782	0.035181
Snx14	9.2345	8.81493	8.80132	7.34758	7.79739	7.6657	0.00234125	0.035181
Wdr62	2.61621	2.7064	2.70817	2.38129	2.36161	2.4464	0.00235559	0.035181
Slc8b1	0.70419	0.740118	0.710774	0.493675	0.476116	0.543877	0.00237582	0.035181
Mx1	0.122015	0.0733245	0.0692637	0.538691	0.435498	0.549066	0.0023674	0.035181
Clstn3	38.9755	39.6872	37.5729	32.4975	33.7021	31.424	0.00239772	0.0353968
Arpp19	71.6203	72.0341	73.4766	67.0764	65.7945	64.5993	0.00241586	0.0354518
Hmgn2	36.3721	36.0853	35.9134	54.2568	55.4558	52.1974	0.00241384	0.0354518
Runx1t1	15.378	14.6883	16.0673	19.9309	20.4483	20.4185	0.00241392	0.0354518
Acsl5	6.25066	5.92693	5.82558	7.23125	7.3453	6.96857	0.00241653	0.0354518
Dnaja3	17.7254	17.9293	18.3514	15.5725	16.2585	16.1903	0.00244728	0.0357356
Baz2a	13.6744	13.5762	13.2467	15.0806	14.8546	15.4613	0.00244112	0.0357356
Ltbr	0.989481	1.40999	1.07918	3.09326	2.98173	2.49892	0.00244506	0.0357356
Cd37	0.217722	0.233672	0.215261	0	0.0462338	0.0432433	0.00245289	0.0357621
Caly	38.4127	35.7779	36.5117	26.2204	25.8659	25.3339	0.0024603	0.0358146
Lpar6	1.77547	1.75852	1.90927	2.26397	2.28094	2.44105	0.00247453	0.0359661
Mal2	3.67595	3.82006	3.87708	2.24246	2.66385	2.427	0.00247992	0.0359888
Hsph1	59.6838	61.9618	61.0765	55.6405	54.7057	54.0117	0.00248409	0.0359937
Gpr85	52.6622	54.1664	51.3173	60.3103	62.6215	59.7488	0.00249289	0.0360656
Rab6a	135.98	134.283	137.102	127.728	124.237	124.484	0.00250481	0.0361504
Lrp11	32.9448	33.1985	32.5712	31.4889	31.2292	30.8906	0.00250644	0.0361504
Fam188a	19.7638	20.8048	21.3618	17.0651	16.4145	15.6579	0.00251689	0.0361902
Ccdc80	8.30551	7.9519	7.69959	6.40635	6.10139	5.6736	0.00251584	0.0361902
Cenpi	3.73555	4.04562	3.65748	2.89772	2.75448	2.57009	0.00252486	0.0362493
Kirrel	3.83557	4.17085	3.90564	5.41777	5.52273	5.4723	0.00253152	0.0362895
Sybu	76.0374	75.2098	77.5348	66.3265	65.7808	65.7455	0.00254342	0.0363472
Aldh5a1	8.1134	7.81419	8.22155	6.3028	6.67899	6.8404	0.00253999	0.0363472
Baalc	1.9764	2.15192	2.07868	1.39889	1.59826	1.39713	0.00254714	0.0363472
Nob1	30.7811	31.1731	31.2261	32.7068	33.0734	33.4505	0.00256432	0.0364364
Nipa2	15.8886	15.1949	15.4474	13.6157	12.9392	12.7311	0.00256005	0.0364364
Gm8909	0.469149	0.345535	0.282297	0.943934	0.814898	0.837677	0.00256501	0.0364364
Gm996	3.92448	4.03579	3.81288	2.74272	2.72365	2.71765	0.00257795	0.036565
Bub1b	17.0294	16.6343	15.4788	12.9361	11.8654	11.4756	0.00258806	0.0366531
Cnih3	27.3214	27.358	25.304	19.859	20.2051	21.6397	0.00259237	0.0366589
Flnc	1.7316	1.93673	1.97308	2.60904	2.45927	2.72262	0.00259659	0.0366634
Whrn	6.78598	6.82585	6.70706	5.38312	4.99627	5.15099	0.00260453	0.0366832
Kctd11	0.507319	0.435521	0.634245	1.00595	1.10626	1.12227	0.00260579	0.0366832
Spry1	5.09123	4.86354	5.26708	7.66177	6.95359	7.57366	0.00261143	0.0366939
Mettl15	3.49462	3.36719	3.41621	2.92158	2.88795	2.92619	0.00261435	0.0366939
Scrn1	83.5277	84.0429	83.8657	74.1673	76.0647	74.5414	0.00262763	0.0367553
Necap1	57.0656	59.9662	57.6006	51.5337	50.1803	48.8332	0.00263045	0.0367553
Lppr5	47.0157	48.9238	51.1544	35.8938	35.9045	34.2869	0.00262417	0.0367553
Irf7	1.7821	2.21685	1.49081	22.862	21.082	18.9649	0.00263974	0.0367757
Tbx18	0.990342	0.862885	0.58984	2.28417	1.80593	2.08109	0.00263641	0.0367757
Gas1	25.063	24.822	24.7439	15.1322	15.7917	13.8428	0.00264686	0.0368204
Glo1	47.8387	47.8778	46.7081	35.1981	32.6047	31.5258	0.00265247	0.0368439
Slc7a5	64.8499	63.6284	61.3452	51.4756	55.2424	53.1646	0.0026636	0.0368674
Phf20l1	15.5581	15.8978	15.9556	17.2472	17.0332	17.6032	0.00266028	0.0368674
Rgs8	3.89706	3.85563	3.95659	4.21115	4.11893	4.17798	0.00266592	0.0368674
Aff1	1.68023	1.55867	1.64659	1.97765	1.99907	1.92064	0.00268338	0.037008
Tfap2b	1.4991	1.33099	1.2565	0.569456	0.498766	0.468083	0.00268396	0.037008
Msi2	34.4735	35.0702	35.748	26.4655	23.5915	24.1777	0.00269197	0.037048
Pnmal1	24.9469	23.699	24.5251	19.2869	20.667	18.9504	0.00270095	0.037048
Pccb	20.5187	20.4948	19.7731	17.9155	17.5948	18.0698	0.00270262	0.037048
Ryr3	4.24426	4.19536	4.24925	3.04413	2.90893	3.16853	0.00269854	0.037048
Kif15	7.04132	7.60569	7.83593	5.79567	5.20885	5.1418	0.00270725	0.0370575
Smad7	4.30538	3.75421	4.06364	5.56123	5.59975	5.21856	0.00271383	0.0370936
Etl4	4.48179	4.56465	4.92833	3.19681	3.15639	3.38916	0.00271853	0.0371039
Mb21d2	21.6082	20.6834	19.7636	16.7129	15.2775	15.9045	0.00272364	0.0371198
Ctsd	119.132	109.377	116.96	92.6279	86.839	86.0608	0.00273562	0.0371753
Magt1	8.3413	8.04642	8.51675	7.10123	6.52081	6.67507	0.00273503	0.0371753
Rgs2	15.7463	15.7065	14.6452	11.4777	11.4368	9.97757	0.00274006	0.0371819
Zwint	188.769	180.822	185.572	162.007	167.413	163.475	0.00276294	0.037243
Jph4	89.887	85.7645	84.5544	99.2936	103.194	101.282	0.00276199	0.037243
Hist1h2bc	46.2097	49.1994	45.9626	37.8707	35.4134	33.319	0.00277625	0.037243
Pdzrn3	20.4761	18.9046	19.7758	14.9806	14.8465	14.2952	0.00277008	0.037243
Phlpp1	16.6395	17.128	16.3352	13.8592	14.7297	13.8633	0.00277602	0.037243
Fbxl14	13.0557	13.1193	13.0149	15.9738	15.7146	15.4225	0.00275426	0.037243
C1qtnf5	0.799748	1.02376	0.947957	1.43584	1.56353	1.57052	0.00277577	0.037243
Gm14827	0.758013	0.77476	0.702015	0.578355	0.521886	0.548757	0.00276424	0.037243
Nuf2	13.27	13.1354	14.5325	10.0169	9.88538	9.033	0.00278394	0.037293
Zfp280b	3.66279	3.63703	3.39483	4.28467	4.34268	4.59157	0.00278894	0.0373068
Pole	4.745	4.75333	4.45401	3.74659	3.67689	3.56504	0.00279851	0.0373498
Nid2	1.97522	1.81541	1.89403	2.50064	2.33176	2.5374	0.0028001	0.0373498
Efhd2	35.0065	34.4487	31.8306	25.5014	24.6416	21.8586	0.0028117	0.0373985
Vgll3	1.35109	1.34087	0.936258	2.63177	2.2095	2.42797	0.00281089	0.0373985
Nfkbiz	1.1159	1.2112	0.829882	2.28754	1.99611	1.94979	0.00282756	0.0375563
Trim2	86.0595	85.62	88.2744	79.6595	77.6754	80.2909	0.00284401	0.0375712
Naca	26.1091	25.9766	26.9877	28.9183	28.8511	29.7301	0.00284205	0.0375712
Ptprg	12.4414	13.2135	12.3231	10.4399	9.80234	10.139	0.00284763	0.0375712
Zeb1	11.5542	11.332	11.8579	9.47647	8.55976	9.05921	0.00285036	0.0375712
Furin	10.5675	10.8568	10.0084	12.6389	12.4041	13.0114	0.0028615	0.0375712
Fbn2	8.35652	9.31522	8.95143	11.183	11.165	12.0134	0.00285319	0.0375712
Zfp182	1.90868	1.88847	1.94917	2.32475	2.45687	2.34659	0.00286464	0.0375712
Gpr176	0.824177	1.09236	1.02039	1.81143	1.91752	1.79883	0.00286331	0.0375712
Il19	0.0455873	0.114759	0	0.336031	0.395866	0.31708	0.00283995	0.0375712
Ropn1l	0.797603	0.80419	0.885432	0.391796	0.526613	0.491708	0.0028732	0.037631
Sh3bp4	20.9958	20.867	20.697	18.7852	19.1461	19.3709	0.00288005	0.0376683
Ifi27	12.5695	13.3876	11.4343	21.9057	20.5843	18.8731	0.0028899	0.0376819
Pcsk2	12.1383	12.8362	12.9041	9.91338	9.57222	9.74069	0.00289312	0.0376819
Igf1r	11.9338	11.9078	12.9044	14.73	15.1653	15.8441	0.00288958	0.0376819
Tuba1b	721.52	731.217	706.891	782.416	800.668	776.036	0.0028985	0.0376998
Fam134b	6.71723	7.15571	6.93348	5.73229	5.30819	5.14342	0.00291573	0.0378716
Stk3	8.08582	7.84457	7.78205	6.62498	6.60959	6.70131	0.0029325	0.0380047
Nek7	4.14623	4.06408	4.32261	3.43585	3.61988	3.47635	0.00293406	0.0380047
Tmem35	74.5133	75.0881	74.2119	84.2401	82.2131	84.4891	0.00294285	0.0380661
Fam84b	2.43693	2.86801	2.55408	3.93704	3.75627	3.65154	0.00295198	0.0381317
Igfbp3	7.10372	6.64664	6.58736	14.0931	14.7036	12.903	0.00297049	0.0383181
Serpini1	70.8427	68.5418	72.9548	60.3338	60.0264	57.7166	0.00302312	0.0383757
Rian	64.7829	67.0741	65.596	58.8766	57.1822	55.4805	0.00301794	0.0383757
Snx5	34.0327	32.822	33.6129	28.9331	28.5497	28.7469	0.00298507	0.0383757
Pbk	24.6491	25.7009	24.4223	15.9664	18.6039	16.9307	0.00301374	0.0383757
Amotl2	20.7812	21.3949	20.5952	27.4868	27.4883	25.8442	0.00301531	0.0383757
Zdhhc2	18.8416	20.8721	20.4032	15.0033	14.322	12.6609	0.0030232	0.0383757
Prex1	16.4246	15.9147	15.9709	20.0424	19.8999	18.9632	0.00305467	0.0383757
Gprasp2	15.9529	15.1882	16.3014	13.0393	13.3198	12.2529	0.00303012	0.0383757
Ect2	14.0903	13.6672	14.2854	10.5202	10.5743	9.42724	0.00306473	0.0383757
Spag5	9.44146	8.94956	8.6232	6.73467	6.77644	7.36116	0.00305539	0.0383757
Alg11	9.20043	9.48976	9.60217	8.28437	8.18939	8.42404	0.00305306	0.0383757
Phkb	6.10014	6.19777	5.92352	5.18617	5.32397	5.25668	0.00305892	0.0383757
Slitrk4	6.03405	5.86535	6.04806	4.76561	5.11699	5.02943	0.00304532	0.0383757
Zfp697	5.69454	6.01762	5.46486	7.39001	7.08845	7.09926	0.00301784	0.0383757
Kcnip2	5.47089	5.2746	4.62028	2.27168	3.15289	2.26592	0.00300712	0.0383757
Grm3	4.08591	3.82731	4.57124	2.38795	1.84711	2.49618	0.00300934	0.0383757
Exo1	2.64898	2.97825	2.70468	2.01214	1.67782	1.90871	0.00302897	0.0383757
Pml	1.90564	1.98663	2.24048	3.65107	3.77839	3.23339	0.00301442	0.0383757
Trim66	1.55381	1.58995	1.46648	0.904454	0.917104	0.919026	0.00305287	0.0383757
Ryr1	0.915147	1.04197	0.900042	1.58134	1.61616	1.57923	0.0030485	0.0383757
Foxd3	0.168564	0.295566	0.179474	0.622182	0.800903	0.651968	0.00306264	0.0383757
Cfap52	0.0183281	0.0688828	0.0433748	0.432929	0.343609	0.450857	0.00299718	0.0383757
Tsc22d1	305.485	303.989	297.723	324.318	326.099	318.894	0.00308613	0.0384259
Egr1	44.7108	49.5241	48.1885	28.7622	30.4499	29.3468	0.0030942	0.0384259
Mgat5	26.8925	27.5908	26.4925	21.8814	22.0281	23.4666	0.00310056	0.0384259
Pik3c2b	9.77958	10.3772	9.7458	12.0018	11.9346	12.7588	0.0030749	0.0384259
Ebf1	2.45612	2.36187	2.07146	3.47899	3.64779	3.59418	0.00309903	0.0384259
Myo5b	1.66954	1.63559	1.59519	1.15144	1.06228	1.22222	0.00309443	0.0384259
BC030500	1.3139	1.35158	1.49429	0.969467	0.786519	0.920641	0.00310143	0.0384259
Lama1	0.929212	0.959572	0.865348	0.689291	0.604957	0.693059	0.00308474	0.0384259
Rnps1	63.8937	61.1783	63.6142	72.16	70.057	69.4009	0.0031128	0.0384787
Cdkl2	5.18437	5.5446	5.42883	4.06242	3.4551	3.80964	0.00311797	0.0384787
Adgrv1	0.987904	1.02273	1.0445	0.625786	0.646875	0.736638	0.0031165	0.0384787
Rprm	139.312	142.04	137.921	129.26	129.222	125.078	0.00313909	0.0385056
Sox5	38.8787	40.8586	41.482	31.6175	28.7978	32.4164	0.00312965	0.0385056
Nap1l5	22.0806	21.1599	21.6683	16.0878	16.402	17.7289	0.00313771	0.0385056
Arl6	13.9001	14.5787	14.4431	11.6448	11.5791	12.4554	0.00314062	0.0385056
H2-T10	6.29245	5.87104	5.66782	4.10471	4.58764	4.43172	0.00312625	0.0385056
Cacnb4	8.78168	9.10429	9.21195	7.74881	7.64636	7.8769	0.0031493	0.0385173
Gm5577	2.05973	2.24346	2.15432	2.6814	2.67908	2.75489	0.00314977	0.0385173
Hopx	60.7497	55.6209	60.0846	43.2189	42.2628	45.3047	0.00315507	0.0385237
C2cd4b	3.94239	3.8785	3.27251	1.79321	2.16758	1.64562	0.00315848	0.0385237
Serpinh1	42.7567	43.6011	34.1053	70.0597	66.9277	61.1195	0.00318503	0.0385384
Bex4	42.2022	41.1918	43.926	49.7196	53.1256	52.972	0.00320476	0.0385384
Ckap4	34.3713	34.0649	33.4995	39.79	39.1946	38.0643	0.00318133	0.0385384
Tmem55a	29.4749	29.644	30.4188	27.3817	26.5442	26.1084	0.00319	0.0385384
Gba	18.3188	17.8684	17.4959	20.0956	19.5199	20.1168	0.00319541	0.0385384
Orai2	16.4167	16.0674	16.5062	15.0381	15.0022	15.252	0.00320243	0.0385384
Mcam	10.0002	8.91697	9.20953	13.064	12.6764	13.105	0.00318538	0.0385384
1190002N15Rik	7.71845	7.46906	8.2495	10.0951	9.42653	9.79023	0.00316985	0.0385384
Nog	7.45186	7.57395	7.48193	9.36066	8.93258	9.19355	0.00320069	0.0385384
Iqsec3	5.94107	5.6738	5.641	4.7143	4.69137	4.29203	0.00317044	0.0385384
Tlr1	1.36572	1.30709	1.48111	0.898217	0.671083	0.84204	0.00319503	0.0385384
Slc1a3	36.8835	36.652	36.1564	28.1143	27.1714	25.6331	0.0032147	0.0386085
Ttr	2.58939	2.47492	2.89914	80.9823	77.3083	67.1163	0.00323464	0.0387985
Anxa2	35.2213	35.4396	30.1799	55.5815	54.8326	48.387	0.00324614	0.0388568
Nup50	23.7569	24.3706	24.5999	22.309	22.3228	21.6377	0.00324935	0.0388568
Gpsm2	14.4367	12.9271	13.8446	10.5723	10.1598	9.37696	0.00325471	0.0388568
Ccl2	1.31859	0.713411	0.822693	20.4854	24.1113	20.1037	0.00325604	0.0388568
Nxph1	5.25773	5.70265	5.89535	4.12039	3.45543	3.99839	0.00326095	0.0388661
Map9	45.7464	46.2629	48.3234	38.7876	38.1517	39.4618	0.00327323	0.0388769
Fam65b	8.13313	7.9141	7.71141	6.90763	6.70709	6.97711	0.00327839	0.0388769
C2cd4a	2.12576	2.22455	2.13865	1.18789	1.14291	0.900683	0.00327639	0.0388769
Lhx1	1.11803	1.18434	0.949246	0.592632	0.376626	0.369956	0.00327065	0.0388769
Bdnf	9.56257	9.80345	10.1195	7.81973	6.89811	7.11013	0.00328671	0.038917
Abcc8	5.96938	6.32645	5.62621	7.65771	7.89344	8.04233	0.00329529	0.038917
Adm	0.941891	0.591315	0.632786	3.05709	2.81518	2.34198	0.00329833	0.038917
Strip2	0.576249	0.518413	0.506396	0.311552	0.282158	0.206855	0.00329394	0.038917
Car10	1.11634	1.10589	0.948494	0.652589	0.630965	0.518957	0.00331141	0.0390225
1700021K19Rik	23.7958	23.8073	23.3224	21.9284	22.3752	22.4196	0.00333205	0.0392165
Pdha1	80.7439	83.6589	84.2372	69.3283	70.5527	69.5691	0.00335106	0.0393417
Selm	18.7846	17.4727	17.8288	12.5316	13.4809	14.404	0.00335034	0.0393417
Bcl2l1	53.9438	51.4295	51.1317	62.5276	62.9346	63.5713	0.00337442	0.0394484
Thbs1	29.804	30.6617	24.1002	49.5578	46.1588	48.9271	0.0033755	0.0394484
Brca1	4.92905	4.77939	5.40286	3.53691	3.15107	3.43428	0.00336976	0.0394484
Col8a1	3.29321	3.60894	2.7627	5.66258	5.15356	5.15795	0.00337849	0.0394484
Marco	0.905745	0.722356	0.901548	0	0.0514243	0.0481846	0.00338112	0.0394484
Midn	115.398	113.48	112.006	123.333	128.321	126.287	0.00339039	0.0395076
Loxl2	5.13989	5.16402	4.05651	8.88389	8.32123	8.54085	0.00341154	0.0395651
Slc2a13	4.57298	4.16309	4.58781	2.74168	2.80132	2.6437	0.00340335	0.0395651
Ebf3	3.46464	3.526	3.48775	1.38397	1.80236	1.59695	0.00342478	0.0395651
Ctsc	2.27176	1.91678	1.77245	3.97273	4.07019	3.93841	0.00341175	0.0395651
Epha10	1.20599	1.43052	1.20089	0.516673	0.602932	0.668636	0.00342141	0.0395651
Il13ra1	0.818489	0.790664	0.551031	1.90508	1.67411	1.50344	0.00341883	0.0395651
AA388235	0	0	0	0.836004	0.684208	0.79356	0.00341949	0.0395651
Alas2	0.0424031	0	0	0.579324	0.440314	0.545773	0.00343579	0.0396437
Garem	8.05107	7.41306	7.72213	6.26837	5.88586	6.42136	0.00345408	0.0398018
Ifit1	0.450019	0.319287	0.230637	11.8057	10.3868	9.65916	0.00345797	0.0398018
Sgip1	32.2811	32.5761	32.7054	28.6361	28.0395	29.2122	0.00346705	0.0398117
Vps37a	13.9641	13.6727	14.1616	12.5819	12.0708	11.8893	0.00346729	0.0398117
Plgrkt	33.1352	34.4597	31.6851	40.5874	40.7726	38.4095	0.00349745	0.0400559
Pgm2l1	19.9761	20.7376	20.4472	16.9215	15.5822	16.7592	0.00351924	0.0400559
Rps6ka3	19.0985	18.4853	19.7102	15.9923	15.6632	16.7447	0.00352227	0.0400559
Fam193a	18.8694	19.4859	18.9605	20.9732	21.1822	21.2458	0.003504	0.0400559
Herc3	16.0225	15.7405	16.2558	14.7859	14.9815	14.5651	0.003512	0.0400559
Creg2	0.629018	0.599944	0.727687	0.201167	0.341519	0.320497	0.00351631	0.0400559
Lamc2	0.322056	0.384395	0.345877	0.573036	0.64232	0.68022	0.00351952	0.0400559
Bmp6	0.314834	0.4358	0.352839	0.660557	0.642325	0.718662	0.00352264	0.0400559
Drosha	44.8061	45.352	44.5515	48.3677	49.9037	48.9685	0.00354986	0.0403167
Rqcd1	28.8497	29.435	29.1732	27.329	27.2885	26.5622	0.00356153	0.0403654
Gins3	4.75129	4.76866	4.3281	3.44642	3.16729	3.35717	0.00356686	0.0403654
AF529169	1.61954	1.65429	1.78616	0.611318	0.597542	0.909663	0.00356703	0.0403654
Esco2	6.06288	5.71726	6.41692	4.35657	3.86158	3.43844	0.00357858	0.0404475
Kifap3	88.4991	87.9043	90.0857	84.3386	83.6366	82.4887	0.0035971	0.0405108
Nrip3	7.76659	7.2989	7.67194	5.95276	5.93373	6.47691	0.00359574	0.0405108
Cdkl4	1.10994	1.15498	0.917112	0.533185	0.351472	0.50223	0.00359155	0.0405108
Trp53bp2	20.0947	20.5665	20.4353	18.9734	19.0654	18.8413	0.00361099	0.0405464
Rpl29	12.9966	13.2587	12.1296	55.4464	65.2452	57.7469	0.00361751	0.0405464
Chac2	9.85598	9.90601	9.23314	6.6477	7.68865	6.94356	0.00361453	0.0405464
Tgfbr3	0.254274	0.224845	0.263713	0.503888	0.591072	0.5912	0.00361348	0.0405464
Gbp6	0.212133	0.362974	0.217589	2.09169	2.3223	1.80209	0.00362984	0.0406361
Lmo4	79.7796	75.3977	74.4267	87.8711	93.4475	90.4946	0.00364124	0.0407152
Axl	6.75513	7.21371	5.82947	11.0674	10.6218	10.4536	0.00365833	0.0408094
Ifi204	0.160356	0.306769	0.0413943	2.04033	1.70579	1.4868	0.0036546	0.0408094
Itm2b	148.99	142.369	146.442	159.253	164.741	161.071	0.00366436	0.0408282
Sez6	66.2415	63.9583	61.3842	73.7386	77.7512	78.9254	0.00370091	0.0409926
Rmnd5a	23.9709	23.8967	24.619	21.9505	22.4496	22.4651	0.00369977	0.0409926
Hid1	23.8349	24.3082	24.4308	20.0092	21.1945	20.0777	0.00368832	0.0409926
Gm8801	7.83111	8.17537	7.95638	6.98748	6.88884	6.51404	0.0036894	0.0409926
Flt1	0.579001	0.582038	0.581645	1.26978	1.42232	1.30674	0.00369908	0.0409926
Ppap2b	32.1708	28.9528	30.3728	20.7573	19.964	19.5838	0.00372203	0.0411296
Runx1	0.251544	0.248915	0.197364	0.752549	0.605849	0.673706	0.00372174	0.0411296
Smg6	13.9	14.4338	14.0763	15.2009	15.7288	15.4625	0.00374042	0.0411917
Lrp4	9.58131	9.27495	9.36768	6.92247	6.24263	7.00748	0.00374079	0.0411917
Lrrc1	7.13185	7.07621	6.45445	4.91233	4.86738	5.28467	0.0037351	0.0411917
Neurod1	19.2738	17.7023	20.4771	27.327	25.9009	26.6758	0.0037501	0.0412057
Dsn1	7.33742	8.08891	7.69243	5.89697	4.92717	5.47388	0.00375082	0.0412057
Adam8	3.73453	3.36992	3.57492	2.84526	2.55553	2.4775	0.0037591	0.0412484
Tacc3	20.9817	20.0358	21.0457	17.311	15.5496	16.3713	0.0037675	0.0412924
Oxct1	99.3222	98.9055	96.2279	85.0434	86.6544	81.2249	0.00378387	0.0413029
Paics	71.8148	73.5926	73.6736	64.3143	63.9606	64.1656	0.00378882	0.0413029
Ifitm3	23.9798	22.4402	21.419	118.626	104.983	99.8041	0.0037992	0.0413029
Narf	20.7435	20.8024	20.4287	16.8886	17.6244	17.8759	0.00377807	0.0413029
Pdlim1	7.65197	7.02419	7.17034	4.97634	5.63415	5.68814	0.00379664	0.0413029
Ccl28	1.43583	1.19108	1.39286	0.691673	0.850923	0.622847	0.00379134	0.0413029
Egflam	0.0857276	0.107203	0.128905	0.287796	0.371217	0.339151	0.0037927	0.0413029
Myo1b	21.5865	21.8089	22.6887	26.3358	26.3173	26.0364	0.00380909	0.0413432
Bmp3	3.15824	3.56048	3.65981	2.18392	1.66303	2.20702	0.00381311	0.0413432
Zkscan16	0.718469	0.793606	0.799643	0.520059	0.564093	0.595046	0.0038161	0.0413432
Snrpn	118.088	117.662	113.878	105.39	106.088	103.457	0.00384262	0.0414388
Kif23	10.0893	9.30735	9.58768	7.72986	7.45328	7.34931	0.00383975	0.0414388
Pola1	6.62007	7.08754	7.25346	5.28568	5.2766	5.77905	0.00384188	0.0414388
Pcdh20	4.46107	4.83399	5.0613	5.92385	6.25738	6.39782	0.00383519	0.0414388
Pifo	0	0.0672156	0	0.23577	0.198055	0.184924	0.00384696	0.0414388
Ndufb8	232.089	223.149	222.764	206.31	198.831	196.672	0.00386117	0.0414954
Rai14	22.0623	23.724	22.1578	15.5533	15.8464	15.3846	0.00385816	0.0414954
Hbb-b2	1.13087	0.688493	0.973744	39.9748	34.7346	43	0.00386545	0.0414954
Btbd9	24.9423	24.6353	24.1525	22.6711	21.7558	21.7041	0.00387679	0.0415697
2019-09-07	157.824	157.048	167.131	137.144	131.774	130.781	0.00390372	0.041574
Grb2	93.2715	94.4777	96.3287	86.9545	88.3557	86.4752	0.00388429	0.041574
Cdk1	21.0977	20.0974	19.3014	15.2712	15.1504	16.0357	0.00390313	0.041574
Bag2	13.9235	13.4317	13.6659	12.0949	11.2963	11.5151	0.00389648	0.041574
Rgs7bp	13.8301	14.1304	13.9791	11.998	11.228	11.5694	0.00389842	0.041574
Dhx58	0.314545	0.476866	0.313346	0.73328	0.869453	0.815035	0.0038955	0.041574
Pja2	88.3953	90.5282	91.0111	81.7932	79.3644	83.0083	0.00391367	0.0416117
Ccar1	39.5003	39.008	38.7299	41.1451	41.7805	40.8584	0.00392053	0.0416117
Pianp	33.3813	33.7791	32.1447	29.5881	29.413	28.4321	0.00391769	0.0416117
Tmem30a	70.871	71.6456	74.6601	63.645	61.777	58.959	0.00393033	0.0416463
Fam73a	12.9909	13.2075	13.5354	11.7959	11.935	12.1998	0.00393264	0.0416463
Incenp	20.4758	19.9065	18.7909	15.0538	16.494	15.7319	0.00393902	0.0416669
Sult2b1	3.5507	4.01328	3.38615	2.23563	2.23058	1.65311	0.00395228	0.0417601
Prkar1a	236.745	235.092	236.692	215.187	219.921	214.621	0.00396769	0.0418759
Zcchc14	59.4869	59.2542	59.6744	62.193	62.9741	63.2367	0.00398226	0.041897
Arhgef25	21.3914	23.3087	23.3732	28.9394	29.0748	26.9595	0.00398305	0.041897
Chrnb1	0.357675	0.306611	0.289601	0.722564	0.635177	0.595275	0.00397562	0.041897
Mmp17	48.3904	47.0791	47.637	38.136	40.6795	40.5212	0.00400952	0.041946
Yaf2	30.8473	31.3076	30.4717	29.3193	28.8587	28.6861	0.00400377	0.041946
Rprd1a	30.6056	31.36	32.5497	26.5279	27.0628	25.9854	0.00399947	0.041946
Slco5a1	14.4021	14.7602	15.0791	17.2112	16.3255	16.8195	0.00400519	0.041946
Thsd7b	1.76278	2.30237	2.05846	0.58459	0.924886	0.73392	0.00401001	0.041946
Plk4	7.17562	7.11749	7.11722	5.66061	5.42072	5.78812	0.00401974	0.042001
Pitpna	82.2392	80.8033	79.9179	74.4512	74.79	71.8913	0.00405126	0.0420964
Hip1	21.0763	20.7329	19.7693	16.4934	17.3513	17.8444	0.00404958	0.0420964
Rpa2	18.9959	18.7536	18.1523	14.7914	14.6005	13.2412	0.00405061	0.0420964
Rbm33	15.2322	14.8711	14.7517	16.3239	16.4965	17.0118	0.00404737	0.0420964
Arhgap36	0.507911	0.595463	0.501698	0.227863	0.193144	0.196223	0.00404049	0.0420964
Vamp2	193.476	187.094	185.147	164.626	169.835	167.989	0.0040621	0.0421589
Cyp1b1	2.87558	3.1439	2.15151	6.09922	5.73085	5.80257	0.00406623	0.0421589
Rbfox2	132.851	134.286	137.201	144.485	145.05	147.03	0.00407371	0.0421596
Pxdn	11.8509	12.6008	11.7385	14.6366	13.9022	14.0765	0.00407975	0.0421596
Pacsin3	7.96486	8.14677	7.93749	6.20749	5.95479	5.55682	0.00407916	0.0421596
Prr3	27.8853	26.7038	26.3293	30.1454	30.6116	31.6492	0.00409668	0.0422576
Isg15	6.53312	5.04058	5.24706	85.3121	71.7182	70.8447	0.00409822	0.0422576
Fam120a	45.5117	45.8921	44.5538	41.5343	41.3166	42.6967	0.00411342	0.0422991
Mcm5	20.7968	19.8172	19.1506	16.2548	15.8326	14.4143	0.00410961	0.0422991
Adgre4	0	0.013858	0	0.0490721	0.0554822	0.0520409	0.00411574	0.0422991
Cdcp1	0.00997977	0	0	0.0294793	0.0250037	0.0351835	0.00412143	0.0423113
Tagln3	191.852	199.203	201.112	221.242	224.73	215.464	0.00413068	0.0423139
Mcm6	41.1643	40.0754	38.6325	34.0277	35.0921	32.6263	0.00412908	0.0423139
Dnajc6	30.0702	30.0217	30.5772	25.7847	25.0472	26.5549	0.0041481	0.0423969
Masp1	13.2625	14.4249	13.9818	17.5745	17.4903	17.139	0.00414837	0.0423969
Tlcd1	1.80339	2.06343	2.26951	1.1337	1.01988	0.791736	0.00415231	0.0423969
Rap2a	36.5832	35.8227	37.1562	32.1457	32.3559	32.6332	0.00419774	0.0424004
Dchs1	35.7831	35.4525	36.7125	43.5339	43.1719	45.8772	0.00417412	0.0424004
Cdca8	29.6613	27.7268	27.5332	23.5477	22.6941	21.0708	0.00418392	0.0424004
Bloc1s6	27.8039	28.227	27.9042	23.4499	22.7835	24.153	0.00416999	0.0424004
Tmem160	19.4432	19.5474	18.1491	23.0392	21.9135	22.7927	0.00417768	0.0424004
Gabra5	15.9546	14.7756	14.2427	9.98419	10.3175	9.57832	0.00418679	0.0424004
Tapbp	7.32683	7.19487	6.9592	17.3647	16.0812	15.1373	0.00418733	0.0424004
Tgfbi	2.98798	3.1036	2.53907	4.74972	4.59657	4.50877	0.00419736	0.0424004
Zfp772	2.58615	2.38369	2.48696	1.86743	2.08025	2.00056	0.00418224	0.0424004
Ccdc88b	0.0763682	0.0954962	0.108267	0.0112806	0.00957301	0.0269478	0.00418998	0.0424004
Cspg5	26.2047	27.3668	25.4355	22.2658	22.3308	20.6743	0.0042243	0.0424168
Unc13b	17.949	17.9649	17.3705	15.8105	15.7157	16.0014	0.00423663	0.0424168
Rhobtb2	17.7694	17.8061	17.1486	19.729	19.4148	18.9715	0.00422283	0.0424168
Kantr	7.98156	8.49372	8.53976	6.65354	5.80302	5.8464	0.00422643	0.0424168
Col3a1	7.13608	6.95542	5.06123	12.7017	11.8054	11.3957	0.00423996	0.0424168
Stk32c	6.78676	6.87658	6.45346	4.47021	4.86597	3.99245	0.00423598	0.0424168
Iqgap3	3.71679	3.65205	3.34863	2.45872	2.81454	2.70758	0.00422618	0.0424168
Foxf2	0.913232	0.698983	0.620222	1.72285	1.60703	1.36765	0.00421625	0.0424168
Iigp1	0.279896	0.187502	0.378231	6.43503	5.22686	5.38172	0.00423692	0.0424168
Pde12	13.0173	12.6775	12.6817	11.8114	11.3392	11.2983	0.00425037	0.0424307
Cd22	0.00965165	0.0120733	0.011406	0	0	0	0.00424887	0.0424307
Tmem150c	10.4636	10.4575	10.051	12.6633	12.6783	11.9344	0.00427385	0.0426198
Cdkn1b	82.2361	83.8978	86.2617	74.3486	72.4374	69.0129	0.00427908	0.0426268
Hmgb2	22.4327	24.3749	23.962	18.0027	16.2538	14.8955	0.00429445	0.0426402
Kcnj5	0.804256	0.645856	0.780228	0.287607	0.233415	0.308591	0.00429454	0.0426402
5730488B01Rik	0.0173589	0.021743	0.0205375	0	0	0	0.00429856	0.0426402
Glb1l3	0.0161623	0.0202401	0.0191184	0	0	0	0.00429091	0.0426402
Ptgs1	0.876973	0.720413	0.72914	1.13312	1.14892	1.24618	0.00431216	0.04273
Nsmf	93.2934	89.3303	86.6769	69.546	71.6076	69.1847	0.00431696	0.0427326
Itgam	0.616934	0.548001	0.719317	0.2637	0.28488	0.133558	0.00433186	0.0427899
F5	0.0250674	0.0125327	0.00592071	0.222197	0.276721	0.289244	0.00432899	0.0427899
As3mt	0.356311	0.38722	0.478216	0.806347	0.85969	0.694183	0.00434246	0.0428496
Nfix	183.914	180.666	183.802	200.934	208.818	203.562	0.00439634	0.0428673
Plxnb2	75.6885	73.7641	72.9399	68.9149	66.0599	66.8606	0.0043641	0.0428673
Dek	57.075	58.7318	58.551	49.2731	46.1271	45.4538	0.00439661	0.0428673
Peli1	48.7859	48.8147	49.6193	53.7182	52.1287	52.7925	0.00437989	0.0428673
Abhd4	26.8931	24.5953	23.0063	16.005	15.4233	13.9587	0.00439564	0.0428673
Ipo13	24.0057	24.6462	24.3958	27.4095	28.5809	27.4567	0.00439895	0.0428673
Prim1	18.566	19.034	18.0234	16.2248	15.5392	14.8888	0.00438649	0.0428673
Sox1	16.7347	16.9813	15.5384	13.0591	13.3836	11.9479	0.00435558	0.0428673
Nfkbia	11.8523	10.2325	11.1703	16.6007	19.3213	18.905	0.00437747	0.0428673
Fibcd1	1.97709	2.23769	2.10938	1.62833	1.48186	1.37163	0.00437985	0.0428673
Il4ra	0.141072	0.0835576	0.149116	0.471606	0.372312	0.366827	0.0043631	0.0428673
Ccr1l1	0	0	0	7.06552	6.58922	5.61992	0.00435371	0.0428673
Tsc22d2	9.75327	9.53601	9.76637	8.88247	9.03137	9.17251	0.00443323	0.0431567
Tubb2a-ps2	554.574	542.976	554.389	660.609	700.433	690.703	0.00448813	0.04316
Ptprs	185.146	187.705	186.467	200.82	204.961	199.528	0.00449324	0.04316
Syp	147.025	152.131	151.926	133.502	133.645	131.741	0.00448407	0.04316
Atp6v1c1	46.2724	45.988	45.3434	40.9207	41.192	39.3117	0.00446464	0.04316
Itm2c	45.8629	47.3541	45.1785	40.7845	41.6772	40.3322	0.00445158	0.04316
Synj1	25.79	26.5712	26.8511	21.2954	21.0673	22.8465	0.00447164	0.04316
Gabra4	12.9788	12.4338	13.8845	10.1239	9.20039	10.2018	0.00448927	0.04316
Dtl	9.55006	9.92081	9.79503	6.99047	6.39531	7.35634	0.00445904	0.04316
Nr1d2	3.42725	3.59989	3.51233	2.93943	3.15107	3.01433	0.0044403	0.04316
Cd53	0.638993	0.580163	0.664291	0.26959	0.263599	0.263646	0.00449236	0.04316
Trim34a	0.37659	0.356061	0.199984	0.78301	0.785103	0.651938	0.00447875	0.04316
Arap3	0.274742	0.216968	0.204989	0.3738	0.453207	0.417123	0.00445658	0.04316
Ptgir	0.116361	0.0873633	0.110041	0.274951	0.218551	0.259645	0.00444766	0.04316
Cecr2	1.68837	1.85876	1.80849	2.26082	2.12611	2.1402	0.00449844	0.0431659
Lrr1	2.46392	2.69964	2.50997	1.9087	1.80715	1.84114	0.00450613	0.0431955
2700094K13Rik	122.645	129.255	125.042	101.536	105.879	95.2357	0.00451397	0.0432063
Fam210b	29.2204	28.1502	27.2261	21.3683	21.1303	20.8786	0.00452084	0.0432063
Glrx2	22.2669	20.725	22.1609	18.4554	17.8168	17.2659	0.00452103	0.0432063
Atp8a1	25.5413	25.6315	25.424	20.4377	19.2646	20.4861	0.0045341	0.0432545
Il6	0.801403	0.583642	0.400692	1.80359	1.83306	2.35004	0.00453871	0.0432545
Mndal	0.104063	0.0944557	0.101954	1.52969	1.3174	1.24351	0.00453988	0.0432545
Ppp3cb	113.664	115.534	118.517	106.257	105.817	103.052	0.00463804	0.0432771
Rrm2	63.163	60.831	67.4859	51.6082	49.0376	46.0562	0.00459308	0.0432771
Rgma	49.4463	47.8452	46.2449	39.0447	40.729	39.9741	0.00457412	0.0432771
Fam171b	45.7356	45.3297	46.0206	39.2302	37.5328	39.5654	0.00462579	0.0432771
B2m	41.7477	44.122	42.4231	129.632	124.422	110.638	0.0046097	0.0432771
Slc6a15	39.3026	41.0193	41.515	35.4351	36.3836	34.6541	0.00463039	0.0432771
Ube2j1	39.1166	38.7634	38.8914	35.1208	36.1324	35.2836	0.00458513	0.0432771
Ndrg2	33.8157	31.5617	35.6443	25.5613	25.1931	22.8979	0.00457352	0.0432771
Gfpt1	30.4302	31.1998	31.439	28.4338	28.3039	28.895	0.00460282	0.0432771
Tle4	16.8538	16.1084	15.5746	12.3614	12.5876	12.1182	0.00463578	0.0432771
Rhoc	14.4786	14.2073	14.7538	21.8737	23.0306	20.8911	0.00457499	0.0432771
Osgin2	12.2721	13.0419	12.9735	10.6032	10.3202	10.272	0.00462197	0.0432771
Atad2	9.65037	9.70007	9.39476	7.75402	7.10969	7.76555	0.00463697	0.0432771
Fuca2	3.93266	3.48787	3.71344	2.63565	2.8796	2.41074	0.00463017	0.0432771
Enpp4	3.59733	3.72647	3.72772	2.73691	2.75112	3.02291	0.00463654	0.0432771
Gpr153	2.96308	2.66868	2.91227	2.12047	1.98978	2.1537	0.00463889	0.0432771
Arhgap4	0.868541	0.985173	0.986935	1.59635	1.39149	1.4153	0.00461426	0.0432771
Tnfrsf23	0.366386	0.525037	0.461065	0.872715	0.932291	0.874393	0.00456214	0.0432771
H2-M5	0.307608	0.3867	0.273805	0.623772	0.52572	0.625734	0.0046131	0.0432771
Trim30a	0.132633	0.108491	0.0723481	1.57466	1.25246	1.33073	0.00458048	0.0432771
Fgfbp1	0.0746754	0	0	0.330407	0.278539	0.217098	0.00459256	0.0432771
Lgals1	51.5232	47.8675	37.8687	90.4194	85.9689	85.7722	0.00465371	0.0433723
Clec16a	18.9802	18.7217	18.3666	17.0546	17.4156	17.3031	0.00467299	0.0435089
Sh2d3c	19.8639	21.4246	19.5487	24.0948	25.6125	24.357	0.00468609	0.0435877
Mex3b	54.6646	54.0116	56.6973	66.7739	66.8781	66.8048	0.00469879	0.0436107
Tvp23a	17.196	17.0978	16.395	18.4457	19.1502	18.8385	0.00470712	0.0436107
Ipo8	13.0953	13.2938	13.4977	12.0669	12.5222	12.2145	0.00469808	0.0436107
Frmpd4	6.29117	6.29582	6.87956	4.32738	4.42121	4.56053	0.00470574	0.0436107
Smyd3	5.99904	6.58364	6.45341	5.21188	4.76631	5.00593	0.00471487	0.0436396
Topbp1	23.0058	24.1518	23.5568	20.4635	18.6885	19.2988	0.00473754	0.0437633
Cacng5	9.79167	9.63604	8.56875	5.00133	5.28949	5.44121	0.00473655	0.0437633
Eif3e	47.7554	47.806	46.9214	50.5534	50.2379	50.2035	0.00476087	0.0437637
Cyb561	8.04871	7.39821	7.86415	6.38556	6.44211	6.02034	0.00476008	0.0437637
Olfml2b	4.91046	4.91492	4.96341	7.40978	7.32272	6.88216	0.00474468	0.0437637
Fkbp10	4.90301	5.18794	4.39707	7.34887	8.64572	7.72998	0.0047501	0.0437637
4930563E22Rik	0.776845	0.721043	0.717127	0.600309	0.56279	0.577632	0.00475606	0.0437637
Sp100	0.0562113	0.0704248	0.0665179	0.341156	0.280989	0.343805	0.00478242	0.043919
Rnf38	36.5946	36.5817	37.4424	38.8351	40.0092	39.6459	0.00479732	0.0439331
Gfra1	6.45782	6.37	6.22701	4.70614	5.06663	4.50053	0.00479798	0.0439331
Frmd6	3.40616	3.1438	3.11939	3.77943	4.00358	3.96728	0.00479074	0.0439331
Apba1	28.2907	27.0005	27.1563	23.0981	23.2516	23.5908	0.00481106	0.04401
Mex3a	75.9353	79.5296	77.9088	88.9142	89.8893	88.9803	0.00482815	0.0440661
Calcoco1	22.1054	22.2596	21.5788	23.7592	23.6105	23.242	0.00482374	0.0440661
Usp38	12.8895	12.6876	13.2128	11.4354	10.7194	11.3687	0.00483125	0.0440661
Pdzd8	13.8599	14.5156	13.8643	12.0593	11.6155	12.5384	0.00484164	0.0441181
Hdac1	3.09186	2.96477	2.67735	3.67569	3.99135	4.11624	0.00485878	0.0442314
5031426D15Rik	0.130958	0.116943	0.0883908	0	0.0312807	0.022017	0.00487397	0.044284
Cxcr5	0	0	0	0.022363	0.0189459	0.0177629	0.00486994	0.044284
Sbf1	61.0895	60.9176	63.453	56.123	55.7211	54.4305	0.00489315	0.0442871
Cxxc4	3.69314	3.48192	3.88748	2.6535	2.80697	2.93776	0.00488734	0.0442871
Rps18	1.1072	0.705657	0.837201	6.86227	7.62398	5.91235	0.00488911	0.0442871
Siglech	0	0	0	0.0246118	0.020844	0.0195391	0.00489144	0.0442871
Psap	247.554	249.135	238.192	217.689	218.035	212.574	0.00490835	0.0442917
Slc3a2	64.8154	66.3133	64.8293	61.5476	61.6866	59.9423	0.00490753	0.0442917
Klf4	1.61729	2.1045	1.88181	3.1465	2.90809	2.73472	0.00490893	0.0442917
Cfap44	0.0341061	0.0213172	0.0268546	0.109166	0.11407	0.0869844	0.0049125	0.0442917
Parp1	77.7963	78.1143	76.2172	73.7831	73.0245	72.075	0.00492606	0.0443714
Gm6548	17.0253	13.4811	15.3905	24.941	24.3363	25.7837	0.00493226	0.0443848
Crmp1	602.423	607.765	592.31	629.452	641.558	632.757	0.0050232	0.0444688
H1f0	106.012	104.145	108.651	95.0955	94.1123	93.1764	0.00498948	0.0444688
Gls	47.8988	50.3033	49.8075	44.5786	42.9523	43.6052	0.00502672	0.0444688
6530402F18Rik	27.0144	25.8538	26.4689	23.4529	24.1997	24.1456	0.00501901	0.0444688
Grin1	21.4666	20.9357	21.4282	14.6119	16.4737	15.2889	0.00501198	0.0444688
Dcaf5	20.8624	21.1575	20.4518	18.9253	19.3493	19.5456	0.0050226	0.0444688
Plk3	11.0551	11.1785	11.8887	9.04696	9.22557	9.84644	0.0049558	0.0444688
Nap1l3	10.516	9.87965	9.79354	7.87216	8.29099	7.25166	0.00496538	0.0444688
2810459M11Rik	5.54232	5.27248	5.34414	4.1386	3.79284	3.53142	0.00501311	0.0444688
Kif20b	3.95696	4.22484	4.30892	3.02097	3.10757	3.15124	0.00496504	0.0444688
Ablim2	3.19488	2.93636	2.72433	2.0248	1.82336	1.76036	0.00498088	0.0444688
Pitpnm3	2.10975	2.34969	1.89253	0.978116	1.06971	0.852044	0.00502145	0.0444688
Slc24a2	1.80058	1.98628	1.88853	1.12718	1.12085	1.38564	0.00500485	0.0444688
Nudt12	1.26875	1.43474	1.35519	0.962585	0.726936	0.825889	0.0050034	0.0444688
BC039966	0.12386	0.157899	0.148762	0	0	0	0.0049861	0.0444688
Slfn1	0	0	0	0.0327758	0.0277238	0.0259726	0.0049693	0.0444688
Aldoart2	0	0	0	0.0364725	0.0308335	0.028878	0.00500461	0.0444688
BC052688	0	0	0	0.0383054	0.032374	0.0303167	0.00502226	0.0444688
Ankfy1	21.8203	21.2544	21.3504	23.7886	23.0669	23.9742	0.00504028	0.0444966
Plec	2.18305	2.2195	1.97484	2.90868	2.71153	3.06873	0.00504405	0.0444966
Dlk1	0.554906	0.527883	0.375431	0.956462	1.09018	0.867772	0.00504348	0.0444966
Adrbk2	3.79492	3.79148	3.54029	2.83348	3.1624	2.92408	0.00504919	0.0445002
Hcn1	5.95202	5.49998	6.28203	4.21605	3.65688	4.43451	0.00505633	0.0445214
Bst2	16.4999	18.3743	16.1278	182.833	180.098	148.225	0.00506488	0.0445549
LOC100041034	0	0	0	0.0216382	0.0182739	0.0171064	0.00507002	0.0445584
Hist3h2ba	137.034	141.974	145.357	159.855	157.876	162.952	0.00510688	0.0446538
Dpf1	69.6171	69.6901	66.3371	78.6879	81.5676	76.7135	0.00511202	0.0446538
Scd1	21.2526	23.0969	21.0694	15.8397	15.411	16.3684	0.00510883	0.0446538
Ckap2	14.9073	14.8694	15.1989	12.7884	11.949	11.9442	0.00508865	0.0446538
Igf2bp2	9.15959	9.30319	9.2136	11.6892	11.555	11.0769	0.00509862	0.0446538
1500015O10Rik	1.97834	1.73203	2.41906	4.37267	4.14786	3.49132	0.00510604	0.0446538
Nwd1	1.11073	1.19252	1.17226	0.726139	0.797965	0.879489	0.00511411	0.0446538
Cntn3	2.35512	2.31879	2.25249	1.58327	1.60879	1.80555	0.00511894	0.0446546
Saraf	81.0912	79.0218	76.3882	70.7245	67.7369	67.7588	0.00516388	0.0447219
Qk	69.715	68.8624	72.1365	56.9688	50.186	52.3256	0.0051519	0.0447219
Inpp4a	28.5409	30.4606	30.315	25.0225	24.2312	25.4586	0.00515167	0.0447219
Tmx3	20.0525	20.9247	20.54	18.4372	17.3007	17.3264	0.00516471	0.0447219
Slc15a4	9.07406	8.78513	8.90245	8.27191	8.42336	8.20589	0.00515662	0.0447219
E2f8	4.05419	4.07985	3.71246	3.00541	2.47044	2.51355	0.0051396	0.0447219
Rras	2.62581	2.73533	1.98122	5.65625	5.69279	4.55741	0.00515037	0.0447219
Ccdc148	1.22863	1.14623	1.00148	0.641355	0.703103	0.485312	0.00514347	0.0447219
Nkain1	148.396	145.108	141.46	160.871	170.225	164.419	0.00518169	0.0447865
Ifi35	1.15129	1.52601	0.796285	4.57642	6.09255	4.91909	0.00517765	0.0447865
Rpl4	344.441	335.783	333.53	363.031	366.452	358.203	0.00520934	0.0449159
Apoe	39.2242	35.1078	36.2608	24.2972	23.4414	23.0838	0.00520809	0.0449159
Cybb	0.695131	0.769375	0.764642	0.200636	0.380561	0.281903	0.005211	0.0449159
Serinc1	234.236	237.845	247.201	215.799	204.58	212.718	0.00523011	0.0450394
Rrp1	160.331	164.428	161.419	153.311	151.979	151.045	0.00524445	0.0450803
Zfp423	5.35889	4.68314	4.87001	8.20662	7.73371	7.02509	0.00524442	0.0450803
Bhlhb9	40.5734	42.3657	42.6088	37.3568	37.8598	35.9519	0.00526266	0.0450899
Rps6ka2	10.7091	10.8445	10.2664	13.0525	12.1395	12.7893	0.00526075	0.0450899
Usp36	9.41614	9.75395	9.60809	10.1508	10.3838	10.4238	0.00526467	0.0450899
Tbata	0.114776	0.0758577	0.131947	0.267468	0.242916	0.24662	0.00526475	0.0450899
Col5a3	0.977447	1.08704	0.662849	2.17273	2.19631	2.04305	0.00527778	0.0451604
Snph	12.2446	12.6614	12.7404	8.71517	9.61546	9.87767	0.00530485	0.0453508
Zfp710	8.98175	8.74571	8.72636	9.80477	9.82047	9.76291	0.00532072	0.0454451
Tpm2	3.9836	3.23326	2.97818	6.4462	5.57213	5.42764	0.0053307	0.0454527
Ripk4	1.1314	1.04806	1.09298	0.755137	0.844734	0.702895	0.00533127	0.0454527
Ajap1	6.91323	6.796	7.13492	5.90359	5.56201	5.30574	0.00534277	0.0455094
Mvp	1.30902	1.4459	1.25823	2.09835	2.37382	2.03695	0.00535411	0.0455648
Ssr3	122.448	122.894	128.309	113.587	107.407	109.66	0.00538213	0.0456233
Rnf11	83.4885	83.7417	86.1197	72.972	77.0654	73.2015	0.00538255	0.0456233
Trim26	12.2548	11.8483	11.5321	13.477	13.5197	14.2668	0.00537591	0.0456233
Hsf2bp	0.356135	0.291485	0.340136	0.101133	0.0857079	0.176811	0.00537751	0.0456233
1810010D01Rik	0	0	0	0.0755841	0.0635219	0.0593235	0.00538524	0.0456233
Mmd2	39.9967	40.8709	41.7792	35.308	34.8949	34.9734	0.00539955	0.0456622
D17H6S56E-5	14.2959	13.299	13.9735	12.099	11.708	11.1695	0.00539822	0.0456622
Fads1	80.5716	80.5116	80.1678	74.8644	76.3862	75.3142	0.00541002	0.0457096
Arl16	8.54301	8.48803	8.26729	7.53982	7.43772	7.07561	0.00541772	0.0457336
Nrarp	14.9725	13.675	13.5004	11.1447	10.8093	10.0076	0.00542503	0.0457542
Coro1a	63.6408	61.8412	61.2166	56.1766	57.7358	54.9866	0.00544023	0.0458006
Cand1	35.8868	35.5089	36.7715	33.9131	33.1926	32.8697	0.00544027	0.0458006
Gabarapl1	143.867	149.826	147.331	132.413	131.461	129.975	0.00548464	0.0458085
Add2	128.837	128.091	129.107	138.294	136.668	139.933	0.00545287	0.0458085
Gabbr1	111.655	114.626	112.387	105.008	106.088	107.751	0.00547435	0.0458085
Camkk2	31.0684	32.5613	31.8113	35.1671	35.8491	35.5607	0.00548736	0.0458085
Mcm3	28.0149	26.42	25.279	21.7288	20.7381	19.0714	0.00547381	0.0458085
Tmem184b	24.6878	23.2034	24.0514	27.2926	27.128	28.7411	0.0054846	0.0458085
Yap1	10.6449	10.6865	11.1513	9.61938	9.44316	9.34946	0.0054868	0.0458085
Tnfrsf1a	6.77464	5.99547	6.39571	8.86539	9.0056	8.81356	0.00545356	0.0458085
Tmbim1	1.58118	1.71936	1.62403	2.86032	2.49808	2.60621	0.00549605	0.0458085
Ptger3	1.19209	0.936854	1.00442	0.29826	0.55528	0.496668	0.00549757	0.0458085
Dennd3	1.08292	1.14025	1.17829	0.905073	0.888739	0.938745	0.00546061	0.0458085
Mnda	0.0581607	0.0291135	0.0549909	1.8841	1.48969	1.56129	0.00549966	0.0458085
Eif2b3	14.4095	15.2615	13.9898	18.7163	17.5378	17.2416	0.00550854	0.0458419
Unc93b1	0.47153	0.33338	0.398864	0.654866	0.731912	0.810744	0.00552473	0.045936
Hist1h1c	64.229	61.3721	63.9209	48.6843	45.0684	41.5454	0.00553585	0.0459877
Vim	208.581	210.829	195.604	253.397	247.922	234.774	0.00554166	0.0459954
2019-09-03	188.284	186.701	190.535	203.187	207.35	210.997	0.00555916	0.0461
Ckap5	66.1568	67.4065	67.853	60.9247	60.3095	62.8899	0.00556905	0.0461007
Elovl4	31.2656	31.6956	33.0567	28.36	28.5861	26.9656	0.00556874	0.0461007
Gnai1	68.3817	68.5117	72.9779	60.5766	59.1097	57.0133	0.00558475	0.0461494
Rpl3	12.9246	11.0337	11.5359	20.0808	19.4552	23.0536	0.00558168	0.0461494
Ipo5	77.5583	78.4752	78.9051	71.8238	70.3436	68.6548	0.00560903	0.0462687
Cxcl1	0.351998	0.506754	0	6.7444	9.03356	7.73912	0.00560827	0.0462687
H2-T9	1.06374	0	0	3.40938	3.57372	4.98701	0.0056208	0.0463252
Hs3st5	4.16242	3.92031	4.21573	3.32295	3.36792	3.23201	0.00562811	0.0463447
Samd1	36.0769	35.8993	33.6865	41.9454	40.7716	40.426	0.00564912	0.0463554
Atp2b4	6.90294	7.02818	6.76745	8.89176	9.12487	9.67541	0.00564766	0.0463554
Tchh	0.916879	0.831469	1.02201	0.419684	0.372442	0.357116	0.00564818	0.0463554
Itgb2	0.507771	0.395113	0.551745	0.222916	0.120218	0.0805205	0.00564764	0.0463554
Gas2l3	4.34805	4.5463	4.3757	3.41931	3.007	3.4033	0.00566158	0.0464171
Gabrb3	66.5923	65.0708	68.0406	58.3041	53.7705	57.1839	0.00567013	0.0464467
Rpl17	20.4137	21.9512	20.861	26.4947	27.6912	25.1835	0.00568614	0.0465128
Zfhx2	8.26683	9.35911	8.32174	11.1896	11.93	12.7893	0.00568809	0.0465128
Mycn	65.2819	62.8152	67.2806	75.9458	75.5878	73.5705	0.00571703	0.0467088
Gap43	502.662	487.517	491.58	464.497	465.489	454.514	0.00574207	0.0468594
Camk1g	18.5773	18.6505	19.1739	16.7584	16.9172	16.7638	0.0057504	0.0468594
5930403L14Rik	12.7495	12.1602	11.3872	9.89184	8.64576	8.90138	0.00574965	0.0468594
Gse1	42.624	42.3084	41.6392	46.704	46.5428	48.4416	0.00577136	0.0468678
Rbm4b	30.4649	29.8847	31.0894	32.9897	34.0335	32.809	0.00576295	0.0468678
Zfp365	4.53802	4.64396	5.04442	3.60308	3.84342	3.45825	0.00576267	0.0468678
Brdt	1.54778	1.45674	1.52391	1.19075	1.22259	1.07129	0.0057683	0.0468678
Tmem178	40.2343	39.0691	40.0052	29.444	31.2572	27.5903	0.00579255	0.0468965
Cpd	15.3114	15.3276	15.8931	13.9058	13.2095	14.0134	0.00579073	0.0468965
Rif1	8.31701	8.53297	8.60367	7.8265	7.59147	7.9176	0.00578853	0.0468965
Lgals3bp	3.57895	3.52635	2.95575	15.9791	14.0705	12.6956	0.0057969	0.0468965
Cmya5	0.202028	0.221365	0.212833	0.174504	0.158649	0.150152	0.00579984	0.0468965
Atat1	204.824	198.433	194.319	215.995	224.299	222.969	0.00586439	0.0470571
Acat1	81.5102	78.7276	81.5603	71.5679	72.6302	71.5862	0.00585289	0.0470571
Map4k3	36.9234	38.4199	39.9277	32.5983	30.9602	32.654	0.00586392	0.0470571
Tmem130	36.6115	38.5299	42.5291	28.66	27.5966	23.5907	0.00587422	0.0470571
Arg2	32.1929	35.2668	31.5201	25.2792	24.2723	23.0181	0.00587128	0.0470571
Fblim1	9.43536	10.4183	9.59827	12.3273	11.4936	12.3827	0.00583326	0.0470571
Inhbb	9.41254	9.55067	8.81092	11.1857	10.5578	10.8862	0.00585801	0.0470571
Eps8	6.75338	6.42742	6.90496	5.0799	5.69363	5.47574	0.00586792	0.0470571
Xaf1	0.249649	0.229198	0.16131	2.26934	2.33684	1.82117	0.00587474	0.0470571
Steap4	0.0496482	0.0155336	0.0146742	0.458243	0.621537	0.553755	0.00587256	0.0470571
Tie1	0.0197954	0.0123816	0	0.10233	0.0991947	0.0697905	0.00586358	0.0470571
Slc35a5	9.53843	9.962	9.48142	8.43158	8.33841	8.60537	0.00590588	0.0471548
Gm14204	4.39617	3.98023	4.21723	5.9029	5.31847	5.95283	0.005907	0.0471548
Lgr4	3.12044	3.30042	3.23301	2.76303	2.84945	2.86286	0.00589535	0.0471548
Gbp3	2.81048	3.03448	2.43297	20.1917	16.9074	16.1762	0.00590199	0.0471548
Smc2	19.244	19.119	19.2454	15.3896	14.3323	14.2523	0.00591914	0.0472116
Epyc	0.0241998	0	0	0.178578	0.120788	0.141418	0.00593127	0.0472683
Lmbrd1	10.0167	10.6588	10.1695	8.98846	9.11349	8.53969	0.00595691	0.0474324
Zcchc18	75.1438	72.7171	73.945	67.0985	67.6114	66.8052	0.00596226	0.0474348
Mrc1	0.127762	0.168622	0.117388	0.0209696	0	0.0501026	0.00596889	0.0474474
Fdft1	71.469	74.037	72.0691	79.358	78.4825	77.9621	0.0059822	0.0474756
Hip1r	28.9031	28.467	26.5747	22.1628	23.56	22.3775	0.00599768	0.0474756
Kcnk3	3.18026	3.13095	2.8392	2.21619	2.33103	1.90868	0.00598846	0.0474756
Rhoj	1.06944	1.36072	1.24512	2.06767	2.56815	2.42719	0.00598403	0.0474756
Pld1	0.993201	0.976672	0.834821	0.499196	0.592114	0.579685	0.00599619	0.0474756
Plaur	1.79754	1.36188	1.13898	3.47503	2.68274	3.03475	0.00600423	0.0474876
Ncan	131.36	129.802	128.406	122.654	123.683	125.089	0.00603518	0.0475324
Slitrk5	13.6032	13.8536	13.9928	14.7088	14.8651	14.8373	0.00601879	0.0475324
Tmem206	10.6849	10.4645	10.8646	11.7157	11.7499	11.5935	0.00603413	0.0475324
Ifi44	0.229291	0.337659	0.287071	5.06891	4.25376	3.95721	0.00602018	0.0475324
Ifit3	0.112385	0.0896279	0.205584	5.30873	4.19871	4.26908	0.00602848	0.0475324
Cnbp	176.872	177.108	171.994	162.843	161.96	156.047	0.00606595	0.0476404
Slc25a17	28.0266	29.2391	28.5063	33.3032	32.0252	34.1152	0.00605845	0.0476404
Trank1	5.64294	5.65977	5.62882	4.2766	4.60148	4.49398	0.00606915	0.0476404
Ift80	5.38936	5.97464	5.79927	4.23571	4.57789	4.43222	0.0060601	0.0476404
Neurl1b	6.45222	6.8007	6.74756	5.95891	5.64017	5.96857	0.00607761	0.0476557
Itprip	3.75878	3.59063	3.81465	4.58601	4.36295	4.26075	0.00608123	0.0476557
Pcdh7	32.5492	32.6838	33.7938	25.4911	25.642	28.0216	0.00612803	0.0477078
Actr3b	30.7642	29.2994	27.5209	20.1267	20.9023	19.834	0.00613236	0.0477078
Sphkap	17.8255	19.2217	19.3741	14.887	14.5482	15.421	0.00614767	0.0477078
Pde1b	15.5816	15.1412	15.5363	13.5905	14.0007	13.1527	0.00611726	0.0477078
Gng4	14.3103	14.0925	12.1921	6.34346	6.3404	6.87746	0.00614877	0.0477078
Tacc1	9.31778	9.36128	9.7617	8.18654	7.67329	8.33307	0.00612079	0.0477078
Ndc80	8.45843	8.13965	8.21952	5.61455	6.33385	5.47469	0.00613892	0.0477078
Thbs2	3.15008	3.02603	2.37565	5.17357	4.86905	5.07713	0.00610909	0.0477078
Tm4sf1	1.32887	1.51674	1.12553	3.84325	4.96463	4.33535	0.00610127	0.0477078
Pla2g4a	0.660487	0.568417	0.488135	1.07691	1.01596	0.877312	0.00613649	0.0477078
Rgag1	0.563159	0.704407	0.610935	0.299991	0.208218	0.36898	0.0060987	0.0477078
Uba7	0.0615945	0.077084	0.0291276	0.682209	0.570621	0.506227	0.00612451	0.0477078
Ddx39	36.4643	37.0783	36.0441	43.2099	42.3175	40.9015	0.006165	0.0477944
Sparc	48.7993	50.3893	41.1958	71.8319	71.7625	68.014	0.00617406	0.0478069
Nfe2l2	7.67949	7.74815	7.68138	7.31294	7.18279	7.12128	0.00617679	0.0478069
Fndc5	1.03746	0.987873	0.915883	1.18669	1.27971	1.21701	0.00618586	0.0478377
Twf1	33.8286	34.6022	34.0014	30.9991	29.6334	29.3655	0.00619624	0.0478519
Uaca	4.15096	4.02409	3.85769	4.5174	4.83541	4.66821	0.00619787	0.0478519
Tubb4a	170.959	165.217	164.401	180.162	188.917	184.749	0.006208	0.0478545
Nr4a3	67.3415	63.8932	67.2737	56.4747	57.1386	58.5092	0.00620838	0.0478545
Ogt	52.5394	54.0651	51.6464	56.7708	58.2773	58.1829	0.00621858	0.0478939
Tmf1	8.3726	8.66279	8.48323	7.97261	7.96859	7.72873	0.00623314	0.0479667
Zzef1	8.5878	8.82113	9.17429	9.96684	9.90022	10.4064	0.00625751	0.0480756
Chd1l	2.68378	2.70369	2.53083	2.11692	1.80247	1.98994	0.0062529	0.0480756
Sstr2	16.8877	17.0211	18.8581	24.7879	24.6087	24.3211	0.00626438	0.048089
Osbpl11	11.9767	11.9014	11.4827	10.6976	10.4426	10.926	0.00628766	0.0481891
Calb2	9.77867	8.32829	9.79002	5.46029	4.84169	4.91209	0.00628478	0.0481891
Cald1	18.8934	18.508	15.7316	28.1578	27.1637	27.7072	0.00631681	0.0482864
Kcnd3	13.1823	12.7043	13.2388	9.93332	10.347	11.0717	0.0063179	0.0482864
Pomt1	6.21032	6.04628	6.49336	7.63579	7.4288	7.08017	0.00630944	0.0482864
Hecw2	2.25257	2.3435	2.45315	1.97834	1.75915	1.91956	0.0063209	0.0482864
Irf2bp2	15.244	14.7265	14.7566	16.446	17.3698	16.7696	0.00633913	0.0483335
Cd68	4.95742	5.04566	5.60697	2.35877	3.31546	2.19177	0.00633699	0.0483335
Zfp712	2.40455	2.50051	2.53349	2.95242	2.76448	2.86013	0.00634248	0.0483335
Sprn	5.96223	5.43787	5.68342	2.75266	3.81707	3.21748	0.0063656	0.0483854
Mfap3l	5.66479	5.60079	6.10424	4.64692	3.90575	4.33223	0.006373	0.0483854
Npnt	5.22004	5.96128	6.09424	3.48918	3.22874	3.61521	0.00637502	0.0483854
Rnf128	3.25375	3.01467	3.61053	1.94722	2.3315	1.73206	0.00637338	0.0483854
Aloxe3	0.798194	0.803514	0.796019	0.543057	0.548115	0.477156	0.00636881	0.0483854
Rpe	12.7692	12.5974	12.6812	11.4332	10.8848	11.1385	0.00638635	0.0484323
Fam131a	33.3896	31.5821	30.2287	24.837	25.8642	22.3241	0.00640755	0.0484369
Nr1d1	8.46382	7.54548	7.95333	10.0152	10.0644	9.51207	0.0063976	0.0484369
Grid1	6.56743	6.16845	6.35463	5.74053	5.37435	5.4897	0.00639484	0.0484369
Rsad1	1.11913	1.07146	1.04491	1.38768	1.33878	1.26682	0.00640279	0.0484369
Mpnd	68.8594	68.3618	66.5309	75.4355	73.7534	72.4746	0.00641493	0.0484537
Psmb9	0.753482	0.158536	0.523532	2.49709	1.93821	1.73557	0.00642917	0.0484834
Gm20751	0.208502	0.0873151	0.0824393	0.358812	0.475606	0.404508	0.00642818	0.0484834
Eri1	12.5545	11.8988	12.0401	10.7586	10.4641	10.8289	0.00644385	0.0485551
Prdx1	47.4866	45.8172	46.9863	43.0518	43.0551	41.175	0.00645874	0.0486284
Ccdc85a	3.12021	3.20306	3.19186	2.51174	2.40953	2.2303	0.00646419	0.0486305
Fam8a1	33.2958	33.5473	34.3566	36.0829	35.5807	36.7216	0.00649203	0.0487619
Btg1	21.7118	22.3907	22.7482	24.2335	24.8482	24.0717	0.0064899	0.0487619
Rgs11	0.935713	0.841241	0.794542	0.630576	0.559013	0.499999	0.00650667	0.0488328
Cacnb3	80.6031	80.6928	76.1422	88.6136	91.7432	88.2327	0.00651605	0.0488429
Pou4f2	0.193796	0.181892	0.229106	0.0536619	0.106151	0.0995552	0.00651839	0.0488429
Ednra	0.592608	0.688455	0.425256	1.10966	1.45799	1.41115	0.00654062	0.0489704
Tfap2c	14.7258	12.7652	12.5909	9.40108	8.68641	7.74302	0.00655305	0.0490244
Fstl5	8.03604	7.83001	8.80212	6.66237	5.94066	5.7754	0.0065698	0.0491106
Ccdc184	18.0188	16.4041	17.3678	14.4322	12.7161	13.8757	0.00659568	0.0491484
Myo9b	14.7417	15.4433	14.0554	17.9555	16.8763	17.6971	0.00659576	0.0491484
Prdm16	6.57454	6.42024	6.5998	5.08827	5.46242	4.95041	0.00658815	0.0491484
Plvap	1.29457	1.11535	1.17315	0.776345	0.808579	0.899731	0.00658618	0.0491484
Rab5a	65.3178	65.4535	69.7638	58.5318	56.7784	53.7285	0.00661368	0.0491651
Efnb1	61.4249	58.4565	56.8225	50.3224	49.2967	47.6469	0.00660647	0.0491651
Ndst3	3.98928	4.56989	4.82927	6.20024	5.81614	6.49807	0.00660914	0.0491651
Smg9	12.3452	13.2008	12.7462	14.2121	14.8181	14.364	0.00662492	0.0492098
Arf3	114.942	111.611	113.058	105.176	106.56	107.141	0.00663222	0.0492151
Wdr26	47.6147	48.5537	50.1064	44.3703	42.6493	44.2894	0.00663704	0.0492151
Tpx2	25.7642	24.9474	24.2609	19.921	18.4571	16.9606	0.00664658	0.0492151
Abhd13	14.1119	13.8543	14.2113	12.8326	12.7405	13.2593	0.00664515	0.0492151
Pik3r3	48.4023	47.7277	49.1124	51.629	50.5188	51.7191	0.00665822	0.0492625
Adi1	18.8449	18.1003	17.7846	15.0188	15.4618	16.3261	0.00666698	0.0492886
Celsr3	31.0183	31.9508	31.3813	37.6698	37.4819	39.865	0.00667271	0.0492922
Tpi1	133.127	129.466	126.288	116.861	117.398	111.171	0.00669058	0.0493846
Gimap6	0.0261449	0	0	0.0771648	0.0978201	0.122136	0.00669572	0.0493846
Slc30a9	37.0491	38.4047	38.0691	35.1498	34.873	33.5991	0.00670359	0.049391
Syndig1l	4.64863	4.5653	4.74545	3.66691	3.18571	3.34117	0.00670709	0.049391
Mrpl16	26.2401	26.4901	27.9833	22.4176	23.3054	23.5984	0.00674168	0.0495681
Kntc1	4.21964	4.58596	4.37308	3.30509	3.38271	3.29383	0.00673669	0.0495681
Luzp2	3.66224	3.66153	4.04298	3.05654	2.60311	2.87649	0.00675005	0.0495726
Gli1	3.25182	3.83133	3.17173	1.50763	1.30495	1.37245	0.00675812	0.0495726
Cit	2.05591	2.00782	2.20095	1.60063	1.55267	1.63265	0.0067537	0.0495726
Armcx3	43.0499	43.7331	43.8449	39.2152	39.7158	37.8155	0.00679658	0.049634
Colgalt1	23.5489	23.5657	22.5223	27.9171	29.1984	26.967	0.00678548	0.049634
Spen	20.9932	20.5773	20.4664	23.0343	22.9521	24.0055	0.00679441	0.049634
Cxcl12	16.9132	18.7144	16.6107	11.5783	13.4624	10.7561	0.0068005	0.049634
Tspo	4.39032	3.13313	3.02527	7.40445	7.49953	5.96583	0.00680321	0.049634
Ift88	4.16469	4.45865	4.22941	5.02687	4.78482	4.86677	0.00680343	0.049634
Polk	2.01096	2.12524	2.00247	1.70872	1.77803	1.74781	0.0067833	0.049634
Rab2b	18.518	18.761	18.889	17.7473	17.749	17.8753	0.00681434	0.0496366
Gdf10	7.29105	7.74074	6.80563	5.49964	5.54071	4.64608	0.00680958	0.0496366
Stk39	21.2298	20.8217	21.7314	19.2799	19.1359	19.8966	0.00683805	0.0497076
Hbegf	6.39947	5.54723	6.15619	7.35977	7.88579	8.09271	0.00683264	0.0497076
Dsc1	0.129771	0.114547	0.126258	0.0563792	0.075816	0.0808094	0.00683994	0.0497076
Rnf182	23.0971	24.5327	23.9733	30.0464	28.3719	27.7482	0.00685219	0.0497581
Eno2	42.0229	39.7366	43.0087	32.3685	33.3106	33.5027	0.00691659	0.0498905
Mia3	27.0026	27.8133	28.3596	23.8722	24.0037	23.6417	0.00690961	0.0498905
Alkbh5	20.4205	20.3846	20.6434	18.2092	18.7125	18.9363	0.00687671	0.0498905
Snx13	17.0928	16.7866	18.0584	13.822	14.0867	15.2016	0.00688655	0.0498905
Prickle1	12.1277	12.1464	12.8536	9.16736	9.42586	7.90682	0.00690766	0.0498905
Dnajc3	11.202	11.2346	11.4229	10.1907	9.66653	10.0857	0.00689288	0.0498905
Dennd4a	9.53468	9.37958	9.82904	8.45377	8.52126	8.88545	0.00693409	0.0498905
Celf6	9.29738	10.2331	9.72261	7.63761	7.76743	8.21092	0.00692607	0.0498905
A830018L16Rik	6.93335	7.10644	6.21635	5.0467	4.51333	5.09055	0.00692491	0.0498905
Pik3ip1	5.24907	5.06927	5.56317	6.86189	6.83037	6.75931	0.00688455	0.0498905
Poli	3.13051	3.11485	2.97161	3.38747	3.42641	3.48864	0.00691349	0.0498905
Bcl3	0.0450202	0.0846608	0.0533047	0.863845	0.646339	0.816099	0.00693	0.0498905
Bcl2l13	16.8781	16.4654	16.1773	14.5649	14.6268	14.4322	0.00695681	0.0500157
Cfb	0.100536	0.125862	0.118893	0.487993	0.628456	0.590074	0.00696821	0.0500594
Arhgap5	19.9491	20.0884	21.5981	17.5494	15.8818	15.5531	0.00701348	0.0503225
Pfkl	15.4795	16.5668	15.9141	18.2881	18.9354	17.7806	0.00701595	0.0503225
Snhg17	7.35793	7.55426	7.12977	8.70131	8.78654	9.40762	0.00702089	0.0503225
Wdr6	93.0165	92.3532	90.6626	87.3177	86.6117	84.4234	0.00702979	0.0503349
Slc1a4	37.9586	37.3621	37.0697	33.2961	34.2716	32.4012	0.00703548	0.0503349
Shcbp1	9.46819	8.793	9.09184	6.67333	6.65748	5.52737	0.00703867	0.0503349
D15Ertd621e	27.5302	27.9822	28.4462	25.7088	25.4881	25.8091	0.0070497	0.0503755
Ppp2r5e	67.3446	68.894	68.0641	64.6069	65.1246	64.3771	0.00706077	0.0503861
Tanc1	4.20185	3.93928	3.82022	3.06085	2.96352	2.93094	0.00706191	0.0503861
Emd	52.1956	50.7999	50.7361	48.6925	47.936	47.4731	0.00708142	0.050487
Urb1	4.36534	4.15312	4.12724	4.98726	4.78078	4.68683	0.00708977	0.0505082
Slc2a4rg-ps	2.13626	2.32935	2.38638	2.86434	2.87067	2.73816	0.00712394	0.0507132
Depdc1a	2.183	1.94762	2.0658	1.5493	1.24526	1.49917	0.0071405	0.0507927
Zfp748	6.47766	6.2521	6.40791	6.89169	6.75089	7.0024	0.00717338	0.0509614
S1pr3	1.91868	1.8581	1.67521	2.87164	3.42597	3.34415	0.00717505	0.0509614
Tpm4	70.4669	70.0018	67.6525	82.2409	88.3851	83.0092	0.00720138	0.0510166
Med24	27.0659	26.3344	26.6703	28.7085	28.5808	28.4648	0.00719272	0.0510166
Ccnf	9.2302	9.62703	8.84129	7.75269	6.74519	7.33078	0.00722364	0.0510166
Crtap	4.34588	4.53406	4.19545	6.0366	5.78722	5.39196	0.00722558	0.0510166
Serpina3h	1.75572	1.72775	1.2327	3.28001	3.13528	3.13541	0.00722622	0.0510166
Cxcl16	0.777362	0.797251	0.712819	1.20908	1.16469	1.0407	0.00721176	0.0510166
Adora2a	0.456467	0.81921	0.611866	1.25813	1.69397	1.48111	0.00720949	0.0510166
Col9a2	0.258417	0.23365	0.271645	0.402782	0.404167	0.471597	0.00721242	0.0510166
Fam189a1	3.16391	3.02486	2.8295	2.44088	2.26134	2.27671	0.00724267	0.0510943
Nedd4	226.396	230.19	227.842	209.757	200.542	207.048	0.00735098	0.0512077
Arl6ip1	116.676	115.554	114.499	109.045	104.943	106.925	0.00733582	0.0512077
Wnt7b	84.4198	84.1403	82.9471	69.5229	73.8514	73.0385	0.00734762	0.0512077
Elovl5	52.1634	54.529	53.4981	48.5282	45.5869	45.342	0.00736221	0.0512077
Arxes2	48.4953	50.7211	46.4753	42.0921	39.7165	39.2734	0.00734238	0.0512077
Eps15	43.8735	41.4441	41.975	37.3981	36.1644	38.5195	0.00733483	0.0512077
Nus1	37.5691	38.5308	39.0841	35.8048	35.7858	34.7003	0.00733925	0.0512077
Ranbp9	32.7725	34.4546	35.5517	28.4105	29.5863	27.9556	0.00735765	0.0512077
Smurf1	21.5659	21.451	21.2844	23.4341	22.8439	22.837	0.00733348	0.0512077
Vcl	12.1079	12.8466	12.0164	15.5056	14.808	16.3954	0.00732247	0.0512077
Mblac2	11.3365	11.1249	11.1296	9.21923	8.95363	9.68396	0.00732824	0.0512077
B230216N24Rik	9.89375	9.2019	9.27554	7.7033	7.44074	7.66792	0.00736192	0.0512077
Nbn	9.71361	9.82323	10.4128	8.20896	8.08224	7.19287	0.00732835	0.0512077
Pdgfc	8.1032	8.08707	7.52713	6.20854	6.44311	6.89025	0.00726896	0.0512077
Melk	7.91529	8.76788	7.97224	6.38905	6.34959	5.9305	0.00734047	0.0512077
Zcwpw1	3.05278	3.40699	2.92418	2.06566	2.24851	1.68167	0.00730216	0.0512077
Omg	1.91844	2.10852	1.97017	0.881738	1.26681	1.18732	0.00733274	0.0512077
Hba-x	1.76054	1.11783	1.4636	10.7124	12.6811	14.3422	0.00731459	0.0512077
Mx2	1.2799	1.13511	1.38411	14.6677	13.8549	11.2106	0.00728683	0.0512077
Crtac1	12.3686	11.7934	12.1308	9.76855	8.44635	9.00201	0.00739524	0.0513269
Kif4	8.63793	7.71374	8.65384	6.33194	5.77187	6.17375	0.0073881	0.0513269
Mtmr10	3.70942	3.93023	3.56315	3.16326	2.77566	2.87215	0.00739572	0.0513269
Cdc25b	14.9857	15.7403	14.6346	12.6586	13.4881	12.5934	0.00741622	0.0514151
9930014A18Rik	0.723258	0.739625	0.815931	0.929995	1.03111	1.04655	0.00741936	0.0514151
Sox10	0.290947	0.27319	0.189245	0.966632	1.20126	1.30551	0.00743899	0.0515132
Rab7	152.912	149.739	148.568	139.949	141.097	142.412	0.00746308	0.0516369
Isl1	1.6834	2.24587	2.17726	3.11276	3.46323	3.09918	0.00746783	0.0516369
Napb	28.9	29.1535	30.5577	24.3606	23.4165	25.9625	0.00749973	0.0518193
Nthl1	3.44467	3.37044	3.73715	2.8844	2.82479	2.61588	0.00751293	0.0518724
Atrnl1	40.9387	40.4979	40.4083	39.1319	38.3999	39.1854	0.00755158	0.0519003
Traf3	15.1413	14.9839	15.1228	13.7877	13.779	14.1945	0.00755859	0.0519003
Hdac7	9.54198	9.86322	8.35331	12.9759	12.9262	11.5747	0.00754791	0.0519003
Dock11	8.22051	7.76569	8.31485	7.14633	6.57409	6.98587	0.00757216	0.0519003
Alg12	6.01456	6.13707	6.05695	5.39631	5.08951	5.34685	0.00756729	0.0519003
Arhgap19	5.93936	6.14364	5.60457	4.47088	4.36603	4.33713	0.0075648	0.0519003
9230110C19Rik	5.76565	6.14048	6.20209	4.30634	4.53228	5.01846	0.00753585	0.0519003
Neil3	3.93742	4.31715	3.73969	3.11082	2.56692	2.84526	0.00755672	0.0519003
Glis3	0.525518	0.650645	0.468385	0.974122	0.853315	0.905523	0.00754198	0.0519003
Psd4	0.145985	0.141994	0.105405	0.0359389	0.0304954	0.0667642	0.00754467	0.0519003
Palmd	18.8628	20.4046	20.3005	17.2891	15.7067	16.4159	0.00758261	0.0519341
Grm5	13.6564	14.0457	13.9244	9.24215	9.96262	10.6875	0.0075883	0.0519352
Rab15	13.7068	12.8774	13.8188	11.5207	11.7022	10.6745	0.0075957	0.0519481
Dok4	40.8483	40.6298	38.4479	35.5061	35.143	33.8562	0.00763424	0.051983
Fam92a	39.6174	39.3899	41.0109	37.0814	36.134	35.0476	0.00764888	0.051983
Col4a2	16.4138	16.4876	12.9269	25.8548	24.6107	24.4236	0.00765596	0.051983
Ankrd44	10.7932	11.7276	11.2726	9.23436	9.35026	9.85363	0.00764966	0.051983
Plekha5	6.98519	6.80635	6.54946	7.53646	7.83651	8.07981	0.00764409	0.051983
Gla	5.42051	5.64686	5.66966	5.0255	4.75995	4.63026	0.00762476	0.051983
Atf3	3.921	4.14911	3.89426	3.14594	3.35972	3.48704	0.00765608	0.051983
Fsbp	1.78782	1.91935	1.85017	1.18484	1.19521	1.42533	0.00764584	0.051983
Zmat4	1.25859	1.44874	1.36869	0.902537	0.891366	0.964912	0.00762896	0.051983
Stox1	0.616241	0.613848	0.639356	0.445732	0.503788	0.442933	0.00761234	0.051983
Rab23	17.7356	18.0565	17.9161	16.5014	16.4225	15.828	0.00766439	0.0520018
Ptms	791.079	736.382	740.875	857.218	912.009	864.391	0.00772126	0.0520497
Syngap1	41.2692	42.8098	41.7811	38.3211	38.5185	39.7013	0.00771007	0.0520497
Ptpro	39.5336	38.511	40.0688	42.7321	42.7632	41.8972	0.00772056	0.0520497
Elovl2	23.9711	24.3381	25.1347	22.1165	21.6875	22.3097	0.00771772	0.0520497
Iqsec1	13.5348	13.0248	12.043	10.2364	8.88094	10.1965	0.00772126	0.0520497
Ppat	10.4464	10.834	11.3589	9.54477	8.96775	8.91573	0.00770784	0.0520497
Gbe1	5.34986	4.67171	5.02479	4.02263	3.52428	3.37412	0.00768818	0.0520497
Atxn7	4.24002	4.45135	4.16067	4.89825	4.72654	5.00747	0.00767777	0.0520497
Lilr4b	1.62394	1.25969	1.86416	0.110249	0.255589	0.391175	0.00771068	0.0520497
Map4k4	134.135	135.76	134.712	137.248	138.242	138.686	0.00773663	0.052116
Abcd3	32.4824	34.032	31.9657	28.5809	25.6612	27.4711	0.0077519	0.0521441
Sidt1	1.58529	1.80868	1.5124	0.849049	0.799091	0.897526	0.00775111	0.0521441
Syn2	11.3144	12.2914	10.9764	9.25499	8.73921	8.46827	0.00780315	0.0524139
Ier3	7.90198	9.09394	9.23343	12.2093	14.6138	13.6615	0.00780192	0.0524139
Zdhhc12	7.48224	8.34759	8.50888	6.4641	5.51814	5.35472	0.00782341	0.0525125
Mdh1	156.715	155.739	149.113	135.233	135.346	132.548	0.00785054	0.0525754
Prkar2b	102.477	104.858	107.628	95.9212	93.8124	93.4021	0.00785705	0.0525754
Elovl1	4.4361	4.587	4.7924	5.41717	5.1807	5.26592	0.007863	0.0525754
Slc7a3	3.97065	4.14049	4.13418	3.20463	2.95611	3.3704	0.00786139	0.0525754
Sapcd2	3.53478	3.4636	3.86481	2.72867	2.91131	2.67428	0.00783957	0.0525754
Phka1	2.07106	1.91929	1.94612	1.60452	1.41596	1.62135	0.00786634	0.0525754
Adgrg6	0.276241	0.215825	0.190321	0.425088	0.353675	0.406447	0.00787668	0.0526071
Phyhip	5.4908	5.65448	5.77538	3.94975	4.24776	3.51097	0.00788931	0.0526541
Zfp280c	8.99737	9.00569	8.95507	10.3222	10.7949	10.4393	0.00789969	0.052686
Tmem135	13.8295	14.057	14.2948	12.6617	11.8225	11.9049	0.00791474	0.052749
Tril	0.887356	1.05667	0.931773	0.416122	0.609233	0.604839	0.00793675	0.0528582
Nrg1	5.03085	5.3006	5.48964	4.30656	3.91224	4.44923	0.00796578	0.053014
Bex1	108.875	105.01	108.363	100.443	98.8058	98.0912	0.00800135	0.0530255
Degs1	28.0669	27.9552	27.4633	25.4626	24.3815	24.0848	0.00798431	0.0530255
Nedd9	12.4471	12.3472	12.9851	11.275	11.0478	10.9785	0.00800027	0.0530255
Abcg1	1.65121	1.61595	1.42752	1.17426	1.12643	1.01907	0.00797327	0.0530255
Mab21l2	0.482005	0.530309	0.397297	0.194108	0.182742	0.274145	0.00798465	0.0530255
Slfn8	0.0668645	0.0950686	0.029936	0.380924	0.33509	0.482852	0.00799937	0.0530255
Flot2	41.0116	40.1186	40.6295	37.8608	39.0047	38.0937	0.00802405	0.0531385
Neurl4	35.6454	35.9781	36.0383	37.7076	38.3843	37.5072	0.00804977	0.0531591
Opa1	33.0807	33.7485	33.5526	31.876	32.243	32.1145	0.00804632	0.0531591
Mttp	1.95679	1.98882	2.17843	1.54411	1.51342	1.70451	0.00804174	0.0531591
H2-T23	1.47014	1.53309	1.10993	9.85241	7.65781	7.83082	0.00804206	0.0531591
Cd24a	677.567	673.152	693.329	732.737	742.788	716.693	0.00806297	0.0532089
Kirrel3	16.5643	16.8556	16.1368	18.1038	18.0901	17.7653	0.0080756	0.0532495
Slc33a1	10.0345	10.3979	9.8152	9.20663	8.64905	8.94738	0.00808045	0.0532495
Pknox2	16.1325	14.8165	15.2711	13.2551	13.1698	12.2723	0.00810036	0.0533184
Cbln2	8.54392	8.97665	8.78374	11.3796	10.4034	10.9129	0.00810224	0.0533184
Eya1	2.53015	2.30638	2.47219	2.10461	1.89961	1.97338	0.00810819	0.0533202
Tmem65	45.9789	47.5027	47.8147	43.0871	41.9226	40.2587	0.00813396	0.0534523
Itga6	12.4516	12.8456	13.1449	11.2429	11.82	11.4577	0.00815995	0.0535483
C130071C03Rik	3.09614	3.82792	3.68973	5.247	5.06148	5.40299	0.00815723	0.0535483
Dpysl5	270.028	267.515	264.789	294.269	300.315	308.469	0.00817916	0.0535622
Mki67	22.6024	22.0199	23.0118	17.1516	15.373	17.8108	0.00817074	0.0535622
AW549877	17.333	17.7663	18.0056	16.3589	16.4527	15.7053	0.00817397	0.0535622
Cdk6	5.22488	4.83664	4.25387	3.0953	2.55118	3.08799	0.00819273	0.0535764
Bmpr1b	3.22344	3.09285	3.27661	2.6846	2.40582	2.67259	0.0081906	0.0535764
Gmps	22.9609	24.0082	24.0267	21.3661	20.8364	21.4283	0.00822295	0.0537319
Gm20300	4.74822	4.50517	4.68162	4.10444	3.84666	3.71372	0.00823365	0.0537319
Actn2	0.996769	1.08344	0.922683	0.735971	0.738707	0.615763	0.00822952	0.0537319
Nrp1	28.8293	29.3744	30.0234	34.1448	32.6933	34.8976	0.00824812	0.0537714
Nkain2	10.9297	10.267	10.6498	9.3412	8.74504	9.45139	0.00825684	0.0537714
Gm4980	0.900736	0.869675	0.83676	0.437048	0.515416	0.332304	0.00825351	0.0537714
Prrx1	3.03162	3.26359	2.79125	4.23958	4.14719	3.73725	0.0082663	0.0537957
Elavl3	168.208	163.213	158.843	178.26	186.64	189.125	0.00827378	0.0538071
Col4a1	26.1324	25.5689	20.1646	41.9479	40.8537	40.0934	0.00828476	0.0538413
Ephb1	18.4957	17.5742	18.4948	20.1924	21.4831	20.465	0.00830411	0.0538926
Aplf	5.77541	5.60948	6.14594	4.60025	5.02661	4.8452	0.00829851	0.0538926
Efr3b	23.7288	24.0198	23.714	25.3146	25.9062	25.1873	0.00832035	0.0539607
Asns	68.3557	66.6163	68.5496	58.7587	55.3482	53.5345	0.00832734	0.0539689
Angpt2	0.509768	0.542809	0.474335	0.881018	0.984835	0.815468	0.00835127	0.0540866
Nxt2	6.64882	7.64129	7.44856	5.06939	5.69203	4.60302	0.00836142	0.0541151
Fgfr1	38.1343	37.4107	37.9305	42.172	43.5518	41.614	0.00838049	0.0542012
Lmo3	34.6582	31.0636	32.3905	23.8337	22.847	23.6602	0.00839369	0.0542493
Vtn	0.119241	0.119619	0	0.457566	0.684507	0.501774	0.00840481	0.0542839
Sos1	20.5949	20.9804	21.3644	18.9052	17.6464	18.6497	0.00843577	0.054372
Uspl1	15.8071	15.4826	16.2236	14.5747	14.1193	14.6895	0.00843581	0.054372
Arl4a	8.43698	9.53758	9.03056	7.01716	6.75188	6.46783	0.00842617	0.054372
Ndfip1	271.903	268.342	260.553	240.407	246.41	244.246	0.00850201	0.0544593
Camk2b	156.146	158.023	157.119	143.775	146.113	140.481	0.00853343	0.0544593
Sub1	49.4257	50.7552	49.4878	44.2635	45.1982	42.3095	0.00851258	0.0544593
Zc3h14	44.4476	44.4846	44.7423	42.403	41.6943	41.3277	0.00854681	0.0544593
Cd99l2	41.7791	40.3083	38.945	35.6195	33.9797	35.1846	0.00852161	0.0544593
Gria1	31.0574	31.2433	30.6374	27.7641	27.3381	26.1382	0.0085478	0.0544593
Plekhb2	30.2566	31.6024	30.2693	27.2318	25.6523	24.7122	0.00853727	0.0544593
Arrb1	30.2199	31.5847	30.1087	27.0894	27.4275	28.2998	0.00845961	0.0544593
Gphn	23.1613	24.0082	23.8713	22.1759	22.0177	21.2656	0.00849395	0.0544593
Dnmt3a	18.5468	19.1446	18.8928	15.7311	15.1707	16.5608	0.00850031	0.0544593
Tcf19	13.7432	13.6951	14.4258	9.1615	8.90209	10.728	0.00852285	0.0544593
Dixdc1	9.18579	9.37657	9.07669	7.86227	8.37239	7.86598	0.00852917	0.0544593
Cenpf	8.19712	8.33911	9.23181	6.66409	6.054	6.42939	0.00851232	0.0544593
Vasn	4.01592	3.75784	3.2036	6.03881	5.02774	5.84755	0.00850351	0.0544593
Spry4	3.94285	3.98828	4.59987	5.18769	5.81365	5.75668	0.00848289	0.0544593
Ch25h	0.418711	0.525804	0.343712	0.807767	1.00256	0.788098	0.0085059	0.0544593
Dnajb13	0.0395893	0	0	0.116764	0.0983845	0.0919969	0.00850155	0.0544593
Ifi27l2a	0	0	0	24.254	26.3138	19.0536	0.00855363	0.0544596
Alg1	5.62517	6.05051	5.88514	6.54788	7.07391	6.88509	0.00857185	0.0545387
Slitrk1	16.8858	17.1544	17.1724	19.3557	20.4275	19.6928	0.00858131	0.0545619
Slc25a1	73.3475	71.0089	70.02	64.2902	66.8065	64.082	0.0086301	0.0545971
Agap1	42.7155	41.5077	43.2381	39.0681	38.4836	39.9993	0.00859369	0.0545971
Mrps5	29.8031	31.2705	31.6326	35.0271	36.307	34.0374	0.00861748	0.0545971
Vsnl1	23.4779	20.9022	21.6175	16.3015	15.6168	15.4002	0.0086185	0.0545971
Add3	9.00159	9.69495	9.70416	7.87514	6.68632	7.22653	0.00861443	0.0545971
Mastl	2.47464	2.65045	2.81766	1.76732	1.92954	2.13698	0.00863655	0.0545971
Rreb1	0.438493	0.46428	0.434656	0.625415	0.617137	0.558875	0.0086001	0.0545971
Rorc	0.378341	0.347776	0.365165	0.15955	0.193089	0.235139	0.0086238	0.0545971
Upp2	0.247229	0.114711	0.194988	0.432539	0.514969	0.386096	0.00863909	0.0545971
Hist1h2bg	6.15145	7.24879	6.25631	4.61931	4.58307	3.68754	0.00865342	0.0546509
Fam184b	3.22382	3.45803	3.68901	2.58292	2.41198	2.66813	0.00866621	0.054695
Phyhipl	22.4449	21.7751	22.0151	19.5298	19.6934	20.58	0.00869105	0.0547173
Cntnap2	18.2891	17.9516	17.2554	15.2247	15.3948	15.6118	0.00869125	0.0547173
Gsn	6.23739	5.46924	6.03983	4.45497	4.71852	4.16636	0.00868047	0.0547173
Cdh1	0.00863387	0.0215965	0	0.0510109	0.0540993	0.0609088	0.00869303	0.0547173
Galnt2	58.4735	58.7416	56.8463	48.8767	52.447	49.2171	0.00871531	0.0547476
Gspt1	53.1046	53.6773	53.2206	52.0787	51.2897	51.9584	0.00871469	0.0547476
Glrb	17.5651	18.5633	16.7908	14.521	13.6894	14.9306	0.00870529	0.0547476
Sec24d	9.9926	9.17445	9.50289	10.7803	11.1708	11.2983	0.00873907	0.0547871
Cep55	7.15717	6.90539	6.91614	5.76269	5.12792	5.12178	0.00872962	0.0547871
Kctd4	4.20207	3.39262	4.29359	5.99463	6.05513	5.31301	0.00873356	0.0547871
Samd8	27.3471	26.2853	27.8477	24.0138	21.9221	23.5344	0.00877141	0.0549532
Hspa9	152.545	149.095	154.874	144.036	140.751	138.605	0.00879008	0.0549969
Zbed3	16.9923	17.1868	17.0881	15.2269	15.754	15.1097	0.00878504	0.0549969
Ror2	1.14916	0.990538	0.924381	1.51187	1.476	1.37332	0.00879654	0.0550007
Rp1	0.0148854	0.0162844	0.0117193	0	0	0	0.0088038	0.0550095
Tvp23b	15.1732	16.0269	16.2352	13.3486	13.5147	13.0762	0.00884163	0.0552089
Gatm	2.46258	2.59509	2.71243	1.84297	2.12343	2.09991	0.00884745	0.0552089
Mpped2	42.5422	41.515	42.3954	53.0492	49.3778	51.9343	0.00886481	0.0552806
Cpe	266.017	262.535	261.461	233.185	225.97	217.708	0.00888125	0.0553097
Spsb3	22.0374	21.4622	21.1065	23.3628	23.7187	22.8462	0.00887621	0.0553097
Trak2	30.8182	31.4454	32.517	27.5795	25.8799	28.2002	0.00890545	0.0553321
Golga1	8.55843	8.59801	8.36084	7.61426	7.98895	7.67623	0.00890171	0.0553321
Ung	6.90736	7.66243	7.2347	4.7339	5.74706	4.6991	0.00889991	0.0553321
Rasgrp1	1.23715	1.31537	1.43091	0.897312	0.993692	0.749431	0.00890838	0.0553321
Zhx2	10.2693	9.73737	9.46373	8.5389	8.35492	7.73626	0.00891664	0.0553468
Hnrnpdl	149.886	155.513	153.265	166.145	169.434	162.259	0.00892261	0.0553474
Insr	16.3611	17.1657	17.047	19.0894	18.4428	18.2167	0.00893523	0.0553891
Atl2	19.5902	18.3571	19.662	16.0824	16.4191	17.1144	0.00896714	0.0553898
3632451O06Rik	9.59687	10.3173	10.5292	8.51526	8.26541	7.43862	0.00897068	0.0553898
Il1rap	1.65409	1.86279	2.10138	3.03181	2.89534	2.95345	0.00896526	0.0553898
Edn1	0.837301	0.642074	0.485184	1.43803	1.21777	1.24161	0.00895288	0.0553898
A230108P19Rik	0.0477389	0.059781	0.0752913	0.0234955	0	0	0.00897052	0.0553898
Cpsf4l	0.0315335	0	0.0433147	0.107691	0.157076	0.169869	0.00896951	0.0553898
Glcci1	20.3361	20.5608	19.8948	18.4871	18.425	18.5878	0.00898005	0.0554113
Robo3	0.847447	0.803624	0.711787	1.09159	1.04205	1.21863	0.00900131	0.055506
Ctsl	74.1355	71.7396	84.6926	56.0237	52.0301	46.8692	0.0090296	0.055644
Rab39b	17.3759	18.408	17.8072	15.2355	16.1978	16.0886	0.00903818	0.0556604
Vgf	63.7851	70.3745	64.2624	52.7192	55.7361	50.1565	0.00908028	0.05581
Gsg1l	1.99453	2.21371	2.02203	1.71842	1.54333	1.67475	0.00907905	0.05581
Gm4926	0.0779828	0.0978235	0.061587	0	0	0.0303599	0.00907819	0.05581
Gpd2	14.8033	14.7001	15.0241	13.0905	12.8362	12.1848	0.00908966	0.0558312
Pla2g7	5.66036	5.5362	5.00029	4.03515	3.81538	3.1106	0.00909879	0.0558508
Stxbp5	8.22749	8.15668	8.4494	7.47117	7.27517	7.71166	0.00912436	0.0559712
Mt1	40.5272	43.7068	42.229	33.0363	35.8548	31.0334	0.00915198	0.056104
Camk1d	18.9867	18.7653	20.5162	15.4879	14.8372	14.9728	0.00916316	0.0561359
Plagl1	40.4235	38.4558	42.4311	30.708	30.0355	29.7822	0.00918383	0.0562015
Gm16701	2.56063	1.93568	2.19222	3.77386	3.42538	3.13977	0.00918581	0.0562015
Ncoa7	7.17177	7.00936	7.20845	6.70521	6.38209	6.53306	0.00920018	0.0562528
B230219D22Rik	50.4946	50.4249	51.9885	47.9408	47.0459	48.387	0.00920801	0.0562641
Selt	76.388	81.1785	81.5146	69.3698	67.1762	67.0901	0.00927784	0.056479
Ppfia2	37.8139	37.5671	39.7166	34.5063	31.7123	33.5159	0.00927709	0.056479
Thtpa	27.7583	26.9145	27.7001	29.0709	28.8286	29.5503	0.00927921	0.056479
Kif20a	13.3376	11.6996	12.0801	9.60242	8.72115	8.9143	0.00926363	0.056479
Nabp1	5.17985	5.20987	4.84774	4.26414	4.28089	4.50168	0.00927719	0.056479
Nalcn	1.61548	1.74064	1.76231	1.23978	1.26979	1.01271	0.00927343	0.056479
Kpnb1	90.7136	93.186	91.0546	86.4987	82.591	83.4226	0.00934681	0.0564814
Cul1	83.9302	84.2993	85.7599	81.5766	79.9149	79.1492	0.00932652	0.0564814
Cyb5b	62.7863	63.5333	65.0005	59.0345	60.19	59.2353	0.00938465	0.0564814
Psme1	52.7661	53.6029	54.236	71.0661	72.3417	66.3295	0.00932167	0.0564814
Paip2b	44.4631	45.6248	45.3136	43.0942	43.0472	41.9237	0.00928985	0.0564814
Lrpap1	41.5465	40.2077	41.7792	37.4084	38.9173	37.6549	0.00932847	0.0564814
G6pdx	27.003	26.1394	26.6521	30.4904	29.7705	31.7112	0.00934973	0.0564814
Pitpnm2	25.3879	25.0807	24.3658	22.3797	23.1472	23.3483	0.00933644	0.0564814
Rnf168	15.0388	15.2516	14.9884	13.4538	14.0132	13.3877	0.00931266	0.0564814
Acad9	14.1015	14.3187	14.9798	13.1342	12.4571	12.1106	0.00936107	0.0564814
Urgcp	8.57689	8.13339	8.26519	7.64953	7.51463	7.34479	0.00938772	0.0564814
Fndc3b	7.86738	8.2265	7.92239	6.99277	6.61201	7.19417	0.00937186	0.0564814
Gabra1	3.86917	4.2712	4.13582	2.93238	2.98588	2.99693	0.00938334	0.0564814
Ddx11	2.34017	2.25295	2.14479	1.86431	1.80665	1.98194	0.00930933	0.0564814
Smim3	1.83103	1.98534	1.53419	2.82434	2.82673	2.40787	0.00937134	0.0564814
Zbp1	0.264091	0.0515085	0.231729	3.06367	2.3518	2.19638	0.00931271	0.0564814
Pparg	0.114261	0.117683	0.138934	0.207893	0.263698	0.247007	0.00936945	0.0564814
Gm8979	0	0	0.015624	0.0460125	0.0295568	0.0404326	0.00936716	0.0564814
Arhgef2	40.3686	40.5199	38.6901	42.9516	45.0531	43.6038	0.00941782	0.0565901
Nsl1	2.38999	2.3363	2.1486	1.90564	1.79647	1.76193	0.00941259	0.0565901
Trim9	18.8843	19.4336	18.9066	17.4888	17.7439	18.1765	0.00942981	0.056609
Lox	1.61545	1.60605	1.20578	2.09782	2.44065	2.5198	0.009433	0.056609
Ercc4	4.36274	4.32379	4.20053	4.07142	3.94302	3.96009	0.00943916	0.0566098
Adam9	19.0506	19.1021	19.3007	18.0885	18.3067	17.7593	0.00945442	0.0566652
Metap1d	2.79222	3.2875	3.87466	5.23244	5.65851	4.86446	0.00946298	0.0566804
P2rx5	1.11461	0.934443	0.893014	0.647868	0.570521	0.452485	0.00947082	0.0566912
Fstl4	1.72651	1.80064	1.9352	1.25635	1.44872	1.46881	0.00948258	0.0567255
Sh3gl2	34.8727	34.2173	35.7385	29.7917	28.913	31.4927	0.00949285	0.0567508
Capza2	126.808	132.253	129.688	115.282	114.894	114.338	0.00952272	0.056773
Paqr8	11.8345	10.8988	11.3457	9.29394	9.40839	9.08056	0.00952594	0.056773
Sp9	8.43233	8.62151	8.23512	12.5755	13.124	11.5677	0.00951431	0.056773
Slit2	7.94838	8.42263	7.93859	7.05485	6.93956	7.35648	0.00950844	0.056773
Nmi	1.60897	1.75687	1.37012	3.46014	3.12186	2.68762	0.00952674	0.056773
Gsto1	38.4219	38.0706	37.6076	46.3377	43.5218	44.6928	0.00954111	0.0567866
Cdh3	0.0379622	0.0237429	0.0112154	0.126207	0.0832345	0.100395	0.00953898	0.0567866
Taf1d	14.1816	15.1057	15.1468	19.538	17.9674	17.778	0.0095631	0.0568815
Syn3	21.4278	22.3107	24.0522	27.1694	26.4459	28.7901	0.0095711	0.0568931
Sox2	45.4699	49.2406	47.3948	39.7971	41.2774	36.8642	0.0095914	0.0569777
Bcl2	4.65313	4.94274	4.59061	3.94557	3.94099	4.10722	0.00960845	0.057007
Epha8	1.32924	1.35502	1.39915	1.78492	1.69634	1.89008	0.00960502	0.057007
Arsa	14.3541	14.2529	13.288	11.0821	11.4501	11.1888	0.00963038	0.0570651
Hic2	3.74193	4.11616	3.66559	4.52356	4.91528	4.66752	0.00962829	0.0570651
Prepl	59.4422	59.9581	61.696	55.2665	54.5712	57.0744	0.00964408	0.0570744
Mllt6	14.4736	15.8985	14.9629	17.5217	17.6925	18.2846	0.00964326	0.0570744
Phf12	23.2498	23.632	22.3803	25.5081	25.9471	25.3329	0.00968683	0.0572913
Arpc5	194.075	197.104	195.671	187.513	185.461	181.946	0.00973843	0.0573179
Mtpn	156.237	158.622	162.586	148.304	143.584	149.519	0.00975203	0.0573179
Ezr	54.6242	56.4036	51.9215	45.5354	46.4127	41.1845	0.009735	0.0573179
Vps72	51.0576	54.1808	52.6174	59.0628	57.096	58.5112	0.00972852	0.0573179
Nt5dc3	33.4667	33.4023	33.3355	30.9098	29.8291	30.421	0.00975228	0.0573179
Kcnd2	12.3968	12.9975	12.4377	10.3081	8.82493	9.19508	0.00973729	0.0573179
Vti1a	12.2537	11.8887	11.8248	11.1467	11.3585	10.9456	0.00970968	0.0573179
Ctdsp1	8.29955	8.50739	8.79969	7.73032	7.75766	7.33226	0.00974723	0.0573179
Il1r1	0.600713	0.386975	0.382131	0.887317	1.01848	0.807191	0.00970237	0.0573179
Oas1a	0.522963	0.3824	0.438551	6.38442	4.67982	5.21287	0.00971004	0.0573179
Fbxw7	18.0713	18.9305	18.1003	16.3822	15.1171	14.9082	0.00975949	0.0573245
Rap1gap2	5.55132	5.70876	5.33853	4.56224	4.58407	4.97625	0.00976652	0.0573299
Rbbp7	90.1334	89.8357	89.9963	83.4983	84.8525	82.5684	0.00979573	0.0573981
2019-09-09	73.8349	73.4325	71.5917	68.2863	68.2583	65.5256	0.00980255	0.0573981
Capn7	32.3416	31.0868	31.3565	28.8167	28.6422	29.2016	0.00979434	0.0573981
Shb	16.1232	15.82	14.6466	20.0455	21.8693	19.2862	0.00980071	0.0573981
Syde1	3.02956	2.68259	2.70872	3.71533	3.35702	3.48142	0.00981763	0.0574506
Mvb12b	62.2609	60.1417	61.2664	66.6332	69.0345	70.584	0.00983223	0.057458
Arntl	7.87683	8.52589	8.64403	7.24983	6.69293	6.45816	0.00983105	0.057458
Zfp648	0.0658072	0.054995	0.0779102	0	0	0	0.00983722	0.057458
Acvrl1	1.06068	0.777249	0.702951	1.76764	1.67153	1.76932	0.00985912	0.0575145
Ipcef1	0.745171	0.609824	0.592165	0.380265	0.291646	0.3268	0.00985791	0.0575145
Otx1	7.82264	7.64933	7.91713	6.63892	7.09785	6.99034	0.00990388	0.0576896
Cd109	3.29293	3.08363	2.54263	4.72246	4.47063	4.72698	0.00990754	0.0576896
Has2	0.719797	0.540177	0.542226	1.9004	1.42057	1.85106	0.00989864	0.0576896
Vat1l	12.3432	10.981	12.0212	15.6911	15.8366	15.7348	0.00991996	0.0577262
Kdm4a	48.4458	49.1455	48.294	54.9203	57.1992	54.4169	0.00994496	0.0578359
6330403K07Rik	87.4257	84.7593	83.8599	93.2524	92.3752	91.2615	0.0099937	0.0580626
Cds2	38.4586	38.8998	37.9014	32.8402	33.6504	35.0755	0.0100086	0.0580626
Plk1	17.4673	16.538	15.989	13.4478	14.0051	13.437	0.0100032	0.0580626
Adamts15	1.27392	1.45794	1.22775	0.945617	0.937817	0.745852	0.0100049	0.0580626
Atl1	24.6014	26.6414	26.7563	22.1793	20.9114	21.2895	0.0100308	0.058155
Pon2	7.63828	7.71636	8.42306	5.94158	6.18113	6.78183	0.0100392	0.0581679
Chl1	89.2457	92.1104	95.5128	81.3962	76.576	82.8001	0.0100472	0.0581786
Klhl2	47.2946	47.7399	50.4852	42.7553	41.1109	43.2751	0.0100709	0.0582798
Sae1	82.3405	80.9555	80.0916	73.809	74.8609	70.759	0.0100827	0.0583123
Serf1	139.664	137.866	148.369	177.508	164.841	163.734	0.0101522	0.0584953
Apba2	68.8552	67.5718	67.2601	62.5021	64.9207	63.3785	0.0101541	0.0584953
S100a10	29.8103	25.0617	29.5021	40.8119	43.2353	36.4424	0.0101217	0.0584953
Gpd1l	28.568	27.9574	27.8155	26.1021	26.8024	25.7297	0.0101508	0.0584953
Ssx2ip	18.0082	18.2749	17.7466	14.6279	15.0552	13.4988	0.010138	0.0584953
Prickle2	14.484	14.3791	15.7721	11.9366	11.1941	12.757	0.0101414	0.0584953
Cldn11	0.0220026	0.0827448	0.0260495	0.259812	0.164832	0.205898	0.0101579	0.0584953
Etv5	32.9831	33.3874	31.1338	27.3693	28.8964	28.5585	0.0102083	0.0585703
Arfgef1	30.9639	31.8499	32.4845	28.7931	28.6333	29.8097	0.0102049	0.0585703
Micu1	22.8997	22.994	22.1377	20.3133	20.9661	19.6066	0.0101981	0.0585703
Cd47	19.0293	20.2219	19.4798	15.5327	14.4445	16.6331	0.0102015	0.0585703
Egln3	6.08422	5.49122	5.94682	3.77236	4.66498	3.87152	0.010196	0.0585703
Mcm9	1.67547	1.58746	1.72233	1.46426	1.44069	1.36315	0.0101785	0.0585703
Gm5415	0.918839	0.82841	0.637012	0.379068	0.334357	0.150791	0.0102194	0.0585985
Kdm2b	57.5401	59.5388	57.7266	61.1105	62.8573	62.4696	0.0102392	0.0586166
Plxnd1	33.3298	31.885	31.3406	27.4535	28.1531	27.5927	0.010238	0.0586166
Entpd4	5.67431	5.89701	5.53339	6.49755	6.2575	6.26493	0.0102413	0.0586166
Elac1	2.53662	2.73379	2.51083	2.09288	1.97661	2.24894	0.0102529	0.0586474
Fkbp11	0.929407	0.723122	0.852661	1.57883	1.58517	1.96965	0.0102612	0.0586591
Uhrf1bp1l	21.5422	21.7694	22.1063	20.3318	20.1259	19.366	0.0102824	0.0587338
Clvs2	3.89868	3.40752	3.89633	2.37304	2.94548	2.69602	0.0102867	0.0587338
Actn1	21.4963	21.7185	19.3298	26.1011	26.327	25.063	0.0103004	0.0587761
Sema3c	73.1399	74.8194	80.4144	92.5454	89.3781	91.9622	0.0103325	0.0588264
Pkp4	38.5614	38.6914	38.6	32.0814	29.4569	31.4086	0.0103206	0.0588264
Grik3	20.0236	20.8144	19.9711	18.893	17.8014	17.9692	0.0103467	0.0588264
Tead1	15.2739	14.4314	15.3171	13.0968	12.8165	13.7177	0.0103409	0.0588264
5830417I10Rik	6.44902	6.63766	6.57975	7.35534	7.375	7.76572	0.0103377	0.0588264
Dgkb	1.64802	1.57618	1.91866	1.10429	0.928782	1.03151	0.0103229	0.0588264
Snap25	191.39	192.6	200.15	175.074	177.857	181.642	0.0103891	0.0588745
Eml4	28.3107	28.1838	27.8294	29.5926	29.5616	28.9513	0.0103654	0.0588745
Tbc1d10b	26.9333	26.159	26.2706	24.8582	25.3051	24.8003	0.0103981	0.0588745
Tbc1d20	21.3391	22.1055	21.6843	20.0369	19.7293	20.6161	0.0103886	0.0588745
Orc2	15.7173	15.8968	15.5769	14.2114	14.6013	13.8523	0.0103884	0.0588745
Acadl	7.88576	7.37978	7.97816	9.17251	9.06074	8.57563	0.0104053	0.0588745
Col9a1	5.48655	5.54217	4.96739	3.73021	3.74555	3.8676	0.0103991	0.0588745
Zfp811	4.16238	4.33306	4.44211	4.93724	5.11717	5.40304	0.0103951	0.0588745
Itgb1	62.1415	63.6518	61.6796	76.894	72.9043	71.744	0.0104318	0.0589892
Atp6v1e1	142.319	141.064	138.47	127.591	130.122	122.807	0.0104702	0.0591653
Mmp11	5.77493	5.57368	5.37885	6.91924	7.50454	6.75642	0.0104756	0.0591653
Fcho2	11.1935	11.8829	12.0907	9.7367	10.316	10.171	0.0105134	0.0593132
Rcn3	10.5284	12.22	10.6111	15.6069	14.4559	13.7675	0.0105144	0.0593132
Npat	7.38022	7.62963	7.91435	6.62652	6.25256	6.84935	0.0105409	0.0594271
Prnp	123.343	125.818	121.747	114.574	116.116	114.893	0.0106007	0.0595146
Zc2hc1a	40.7498	40.7347	42.3271	38.2806	36.0398	37.5894	0.0105957	0.0595146
2610301B20Rik	18.8473	18.2683	18.9304	15.2816	13.6762	15.3262	0.0105882	0.0595146
Pan2	9.52665	9.29138	9.91776	11.0336	10.628	10.4668	0.0105817	0.0595146
Dach1	4.36622	3.89826	4.11664	3.45309	2.97604	3.29853	0.0105667	0.0595146
Zgrf1	1.56603	1.59556	1.4575	1.25196	1.34869	1.26583	0.0105853	0.0595146
5930412G12Rik	0.249125	0.312004	0.29471	0.122606	0.186908	0.175209	0.0105732	0.0595146
2019-09-06	48.2312	48.939	45.8177	43.1467	42.1348	40.1649	0.0106431	0.0596522
Lrrc73	25.9181	23.1386	24.1315	20.6356	18.622	19.3812	0.0106546	0.0596522
Cyb5r1	18.424	19.2692	17.7269	16.2141	14.8012	14.3545	0.0106522	0.0596522
C330027C09Rik	11.3346	12.2237	11.3429	10.1158	9.13662	8.8717	0.0106346	0.0596522
Gxylt1	6.37014	6.67407	6.63733	5.62767	5.88427	6.035	0.0106596	0.0596522
Dzank1	2.7135	2.98841	2.704	1.91542	1.74292	2.22188	0.0106633	0.0596522
Fem1b	54.0451	54.1288	54.5829	50.0505	48.8299	50.7372	0.0106788	0.0596838
Edc3	16.8366	16.6143	16.8295	15.9262	15.8237	15.4161	0.0106879	0.0596838
Socs1	0.877245	0.826561	0.998935	3.01682	2.57155	2.30232	0.0106876	0.0596838
Gpc2	146.006	146.794	139.668	168.423	167.198	157.716	0.0107374	0.0596861
Kidins220	119.65	121.063	124.29	130.037	128.716	133.662	0.0107249	0.0596861
Atp6ap1	107.812	105.619	105.536	99.8749	94.9994	96.7248	0.0107445	0.0596861
Cacna1h	23.8268	23.9712	22.6998	26.3939	26.793	26.716	0.010724	0.0596861
Arhgap32	23.4665	23.5822	24.0691	21.7162	21.6941	22.5594	0.0107355	0.0596861
Otud4	16.2329	16.5902	16.7805	15.3859	15.57	15.7565	0.0106974	0.0596861
Tubb6	10.1183	9.6357	7.26307	16.1662	15.2031	15.2583	0.0107184	0.0596861
B4galt4	7.90068	8.32829	8.33415	7.49622	7.34973	7.14999	0.0107401	0.0596861
Sall3	3.42791	3.05094	2.83777	2.16345	1.85047	1.99857	0.0107455	0.0596861
Rpl9	3.65422	3.3274	3.31302	5.2181	4.49934	4.69534	0.0107631	0.0597136
Cp	0	0	0	2.36492	1.63906	2.12899	0.0107584	0.0597136
Clstn1	139.895	137.067	133.519	123.42	127.066	125.822	0.0107762	0.059718
Jun	70.5766	69.5367	66.0649	61.403	61.9487	58.2998	0.0107787	0.059718
C330007P06Rik	11.8845	12.4292	12.5932	10.6887	9.41173	9.89164	0.010783	0.059718
Smyd2	36.5572	35.9158	37.1237	33.9507	34.5413	34.4627	0.0107951	0.05975
Actg1	1102.29	1077.87	1034.25	1177.39	1216.51	1186.11	0.0108148	0.0597521
Uba1	261.715	269.561	268.183	279.988	286.396	278.756	0.0108467	0.0597521
Pcp4	58.7266	64.299	64.7346	47.1417	50.3152	40.8813	0.0108511	0.0597521
Fip1l1	41.0096	43.1355	42.6756	38.8948	36.3763	36.2601	0.0108301	0.0597521
Pex19	29.9499	30.0186	29.8076	29.2439	29.3493	28.9573	0.0108527	0.0597521
Mast4	4.65044	4.16003	4.58003	5.26107	5.24298	5.62957	0.0108319	0.0597521
Sash1	3.83299	3.74584	3.85201	3.00776	2.6657	3.01459	0.0108174	0.0597521
Pck2	3.25861	3.11509	3.21217	2.91103	2.76792	2.94408	0.0108445	0.0597521
Trim30d	0.0236688	0.00740461	0.0362973	0.253419	0.344537	0.372906	0.0108461	0.0597521
Asf1a	22.2727	22.6752	22.2167	20.9008	20.612	19.9103	0.0108616	0.0597662
Pgam5	44.8519	42.6052	43.6898	38.8052	39.7045	40.8107	0.010881	0.0598382
Coa4	5.08936	5.28845	5.06136	5.64505	5.47506	5.59176	0.0108896	0.0598505
Cbll1	11.7064	11.5444	11.686	12.0283	11.9518	11.996	0.010908	0.059866
Clec4d	1.82979	1.6841	2.36516	0.289215	0.162931	0.152466	0.0109116	0.059866
Scn7a	0.00508406	0.0127094	0.00600413	0.0826192	0.121173	0.107746	0.0109087	0.059866
Prr11	5.48731	5.87851	5.35777	4.41928	4.47782	4.64892	0.010926	0.0599105
Epha2	0.536578	0.659014	0.42659	1.05188	0.953336	0.997525	0.0109526	0.0600211
Eya4	1.84828	1.80982	1.80357	1.30981	1.05263	1.15212	0.010965	0.060054
Ube2a	34.1086	35.1861	36.1789	31.2196	32.1245	31.0355	0.0110018	0.0601401
Usp46	16.2565	17.0235	16.4025	15.0136	14.7666	13.8987	0.0110063	0.0601401
Pax6	12.064	11.8616	12.3055	8.98369	7.57508	8.89226	0.0109928	0.0601401
Slc8a3	5.51718	5.04018	5.33671	4.56152	3.93823	4.18204	0.0110002	0.0601401
Gltscr1	15.1719	14.8183	14.0917	16.089	16.8224	17.1346	0.0110271	0.0601532
Adam23	8.42262	8.06358	8.37532	6.95687	6.97004	7.5251	0.0110279	0.0601532
Inca1	0.235727	0.267495	0.202008	0	0	0.0987126	0.011026	0.0601532
Unc79	9.36635	10.0444	9.73974	10.9789	11.5241	12.0186	0.0110417	0.0601664
Spata13	7.27245	7.42152	7.52326	7.72022	7.9263	7.94438	0.0110431	0.0601664
Sptssa	38.9126	38.5694	39.4435	33.8324	32.8451	35.2355	0.0110705	0.060224
Impa1	35.2229	34.7494	34.5332	31.9767	30.3012	31.6011	0.0110622	0.060224
Gstp1	32.4091	30.4998	33.3733	37.0788	37.3756	40.3441	0.0110729	0.060224
Thra	217.272	210.614	215.694	234.952	243.312	249.78	0.0111532	0.060241
Satb2	100.072	102.843	104.939	122.242	129.152	135.029	0.0111601	0.060241
Wwc1	46.568	47.7702	45.9743	52.1503	55.6599	52.9487	0.011143	0.060241
Bmpr1a	42.3804	40.8782	41.7765	37.964	35.5282	37.6096	0.0111966	0.060241
Snx10	40.0511	42.6738	43.7091	34.671	33.4188	34.0649	0.011208	0.060241
Slc9a3r1	18.32	19.0553	16.3667	13.0955	14.3188	12.154	0.0111344	0.060241
Klhl13	17.6881	19.8612	18.6971	16.0424	14.1243	14.6431	0.0111544	0.060241
S100a6	17.5832	16.423	15.9765	31.6919	28.9605	26.1754	0.0110986	0.060241
Ncam2	12.8262	14.5864	13.9399	9.46875	9.71155	9.94912	0.0112101	0.060241
Gas6	10.7922	12.0776	11.1283	8.66732	9.07321	8.50651	0.0112082	0.060241
Fzd8	10.5944	10.4721	11.0576	9.08982	7.88118	8.49458	0.0111163	0.060241
Fam167a	10.5732	9.75636	9.39843	8.1781	7.44648	7.82366	0.0112105	0.060241
Dlgap5	8.86482	7.85471	8.50562	6.14543	6.53975	6.30325	0.0112088	0.060241
Tfdp2	8.15298	8.29968	7.98383	7.7076	7.53949	7.54132	0.0111762	0.060241
Cep250	4.82942	4.78514	4.50852	5.50498	5.2178	5.23599	0.0111905	0.060241
Cnp	3.25508	3.44237	3.04831	3.98159	4.02667	3.80459	0.0111907	0.060241
Prrg1	2.01413	1.78309	2.00982	1.57966	1.39162	1.49032	0.0111953	0.060241
Spon2	1.60193	1.57833	1.68247	1.00977	0.764939	0.653689	0.0111135	0.060241
Slc40a1	1.18101	0.889541	0.962326	0.508008	0.545601	0.37707	0.0111387	0.060241
Adamts4	1.1644	1.14178	0.929876	1.59577	1.55043	1.44203	0.0110972	0.060241
Hsd17b1	0.132986	0.125272	0.0788541	0	0	0.0387225	0.0111245	0.060241
9130227L01Rik	0.32334	0.459334	0.382785	0.763634	0.780611	0.605259	0.0112363	0.0603451
Adcy8	3.31308	3.25851	2.98099	2.73026	2.43085	2.56174	0.0112429	0.0603458
Stag2	31.5486	32.4199	33.5418	29.1132	26.6649	28.6052	0.0112588	0.0603971
Nacad	30.8674	31.4665	30.4608	32.2405	32.877	33.2736	0.0112826	0.0604903
Ddx31	5.37268	5.17903	5.36114	5.81099	5.77603	5.58629	0.0113013	0.0605279
Cntnap5a	3.48425	3.70877	3.42077	2.72868	2.4864	2.96026	0.0113025	0.0605279
Kif18b	8.07023	7.77759	7.70479	6.41427	6.99644	6.35722	0.0113341	0.0606624
Dll4	1.39045	1.34693	1.25918	0.612736	0.84254	0.513674	0.0113498	0.0607116
Wif1	1.40045	1.10208	1.2534	0.848222	0.572285	0.757249	0.0113846	0.0608635
Dgat2	7.26597	6.75084	7.15899	6.08266	5.87622	5.93695	0.0114016	0.0608852
Slc25a13	4.06879	4.03527	4.50083	3.52642	3.33155	3.11172	0.011401	0.0608852
Rdx	54.9873	55.8634	58.5326	51.8953	49.6893	49.0877	0.0114707	0.0609769
Nova2	43.1819	42.2353	43.1357	48.7909	48.9685	51.6998	0.0114533	0.0609769
Slc9a6	18.9282	18.6194	19.2347	17.5088	17.6742	16.788	0.0114412	0.0609769
Fgfr1op	13.1403	12.3525	12.3796	11.1217	11.4668	10.7142	0.0114498	0.0609769
Col12a1	2.47985	2.51146	2.28954	3.80556	3.35504	3.96441	0.0114652	0.0609769
Cast	1.19274	1.11378	0.921694	1.45916	1.50928	1.68011	0.011463	0.0609769
Ermn	0.976748	1.23583	1.25829	0.696956	0.536034	0.567252	0.0114276	0.0609769
Gbp10	0.0876112	0.098199	0.166121	1.1904	1.28833	0.888531	0.0114675	0.0609769
Cyth1	21.1266	20.6982	20.9904	22.2007	21.6346	22.1518	0.0114902	0.0610463
Nrep	755.036	733.234	780.086	835.488	836.392	855.72	0.0115239	0.0611906
Pmvk	82.1316	81.9476	75.3184	69.0192	66.1256	64.286	0.0115567	0.0612432
Tmem261	68.6778	68.9591	70.3831	61.158	64.7258	62.4984	0.0115432	0.0612432
Nek2	7.13369	7.00787	7.0663	5.83376	5.19712	5.36731	0.0115495	0.0612432
Hrsp12	6.69576	7.20894	7.42287	5.54545	6.0434	5.97527	0.0115598	0.0612432
Slc1a1	25.904	27.5746	26.3018	24.299	23.6995	23.0059	0.0115954	0.0613969
Mfsd12	6.95859	6.24885	6.51185	4.63679	5.42067	5.32079	0.0116038	0.0614067
Coa3	74.357	70.3296	70.3187	79.1189	81.3985	80.0856	0.0116159	0.0614155
Fhl1	30.8845	30.558	29.0918	35.0211	33.9394	32.8248	0.0116228	0.0614155
C1qc	2.01803	1.71126	2.08431	1.35829	1.36119	1.06868	0.011625	0.0614155
Commd3	90.4469	90.6011	96.5739	107.558	104.596	105.951	0.011663	0.0614445
Stau2	41.9114	41.345	42.4467	38.9948	37.8861	39.6545	0.0116632	0.0614445
Vcam1	8.36258	8.70923	8.92159	11.2474	10.4862	10.1835	0.0116498	0.0614445
Mlkl	0.343634	0.184695	0.348849	0.688273	0.735006	0.688405	0.0116607	0.0614445
Oas2	0.13914	0.0372984	0.0234911	0.264219	0.29881	0.327029	0.0116608	0.0614445
Ufl1	7.90937	8.27484	7.95282	7.5241	7.3206	7.11649	0.0116734	0.0614638
Olfr856-ps1	0.25589	0.299574	0.242493	0.0377632	0.127673	0.119565	0.0116916	0.0615252
Nasp	104.058	107.245	109.069	97.5394	97.5264	91.7328	0.0117236	0.0615882
Msh6	19.2892	19.2202	19.9942	17.982	17.0004	16.6989	0.011726	0.0615882
Tceal6	14.0296	12.5932	12.5631	9.78689	10.451	9.71579	0.0117298	0.0615882
Cdca7l	3.32241	3.26718	3.2118	2.71047	2.52402	2.36641	0.0117173	0.0615882
Kcna6	8.63614	9.03552	8.74595	5.93967	7.06432	6.54617	0.011739	0.0616021
Rapgef5	10.7234	11.4999	11.8489	9.39933	8.90636	9.33259	0.0117701	0.0617311
Slc25a46	23.8256	23.7739	25.212	20.9526	21.7567	21.2345	0.0117791	0.0617438
Calm2	526.982	521.651	540.955	486.68	486.199	492.305	0.0118271	0.0617455
Epc1	31.29	30.7739	29.7329	33.1225	33.1218	33.8848	0.0117871	0.0617455
Ide	19.4076	19.6943	19.846	17.0214	15.8888	15.4877	0.0118307	0.0617455
Fut9	17.7061	18.9609	20.3821	14.4269	13.5158	15.6582	0.0118217	0.0617455
Hsd17b7	14.2582	14.312	14.4104	12.6117	13.1236	13.1443	0.0118157	0.0617455
Dopey2	10.5595	10.745	10.0861	11.5606	11.5721	12.2435	0.0118174	0.0617455
Zfp157	9.39198	10.1572	10.056	10.914	11.392	11.4576	0.0118319	0.0617455
Rgs9bp	0.874839	0.880555	0.744746	0.570664	0.505867	0.5617	0.0117987	0.0617455
Tspan15	2.45064	2.5305	2.25145	1.54889	1.82285	1.92358	0.0118448	0.0617784
Hspa8	370.089	356.428	354.525	384.704	394.85	388.391	0.0118929	0.0619747
B3galt1	20.8134	20.9862	20.8103	19.0004	18.0575	18.7098	0.0118956	0.0619747
Pttg1	33.0184	33.0888	33.7511	24.2281	25.0799	21.1747	0.0119135	0.0620271
Map2k3	9.05925	8.35748	8.76605	9.97202	9.95741	10.2354	0.0119233	0.0620271
Rab33b	8.15914	8.85557	8.58937	6.98062	7.22338	7.06917	0.0119255	0.0620271
Plcxd2	25.2536	27.1192	26.2413	23.2092	22.3535	23.7516	0.0119591	0.0620496
Cav1	25.0847	24.7178	25.8567	23.0658	21.3334	22.4453	0.0119628	0.0620496
Cd151	21.3625	19.0918	18.6611	24.1963	25.1241	25.5966	0.011941	0.0620496
D3Ertd751e	1.58628	1.6239	1.4683	1.22771	1.03865	0.951641	0.0119595	0.0620496
Ms4a7	0.275616	0.287248	0.350627	0.152458	0.128607	0.040108	0.0119604	0.0620496
Fdps	19.1128	17.1378	17.7337	21.7534	20.4274	22.1322	0.011988	0.0621015
Ddx27	18.0864	17.3358	17.2316	19.2839	19.3688	18.6732	0.0119939	0.0621015
Caln1	8.29308	8.40208	8.40848	4.95958	5.29288	6.08504	0.0119992	0.0621015
Ptprm	2.85785	2.6076	2.76995	3.42225	3.85749	3.4727	0.0119877	0.0621015
Kcnj10	8.26637	8.86164	7.78321	6.58464	6.06975	6.32778	0.0120165	0.0621565
Tmem229b	50.3767	49.3339	49.034	51.7745	53.2776	53.6755	0.0120465	0.0621868
Cdkn2c	15.049	13.5587	13.9999	9.96811	10.4708	7.8828	0.0120488	0.0621868
Jade1	6.55955	6.28838	6.54391	5.03158	5.65376	5.32203	0.0120301	0.0621868
Sertad1	4.60279	4.17318	4.20848	6.62141	5.62838	6.27295	0.0120455	0.0621868
Epn1	91.5246	93.1596	88.7457	97.1343	101.32	98.3883	0.0120629	0.0622255
Creg1	6.04315	5.54138	6.56497	3.99627	4.62139	4.33096	0.0120708	0.0622323
Rnf7	59.3876	60.6698	56.9415	51.2928	54.1508	52.7428	0.0120851	0.0622717
Myo1d	0.842401	0.740388	0.691185	1.05173	1.0915	0.945462	0.0120922	0.0622744
Dlg2	41.0335	40.4537	42.9719	35.937	34.8183	37.9222	0.0121159	0.0623407
AI314180	26.1813	25.9301	26.2591	25.0637	25.0794	24.469	0.0121246	0.0623407
Zswim4	24.0084	23.0111	24.2545	25.5776	26.5617	25.7075	0.0121254	0.0623407
Fsip1	0.0751167	0.0942127	0.0889727	0.295619	0.218658	0.263293	0.0121316	0.0623407
5330413P13Rik	0.0318589	0.0531454	0.0376552	0	0.0133011	0	0.0121434	0.0623671
Ttc28	60.2481	57.7652	59.0983	73.6347	72.9892	80.0926	0.0121726	0.062415
Scp2	19.008	19.463	19.4644	16.5662	16.3844	15.1094	0.0121707	0.062415
Wdhd1	5.71409	5.92161	6.71977	4.76092	4.39455	3.91831	0.0121656	0.062415
Nub1	39.4771	41.3701	39.6556	44.5044	46.6818	43.8824	0.0122055	0.0625494
Cox6b1	471.125	475.348	456.791	433.981	441.963	429.739	0.0122233	0.0625626
Syt1	51.3866	51.3395	51.5454	41.6158	42.9096	44.8416	0.0122247	0.0625626
Nme2	35.7219	33.4406	30.0347	44.4557	41.8539	49.0566	0.0122352	0.0625626
Rfc1	13.4486	14.8702	14.193	12.2037	12.0374	11.017	0.0122413	0.0625626
Trmt1l	11.8081	12.1744	12.5177	13.5914	13.297	13.5546	0.0122389	0.0625626
Las1l	17.4773	17.3186	16.9598	20.0988	19.104	19.0636	0.0122565	0.062569
Fryl	10.7647	11.0192	10.4984	13.1766	12.7468	14.0402	0.0122625	0.062569
Hspa1b	2.89805	3.15176	2.87517	2.15692	2.49353	2.44763	0.012262	0.062569
Slc7a8	6.78842	6.51999	6.22699	5.30069	5.36478	5.83266	0.0122746	0.0625769
Hist1h2bj	3.31342	3.39785	2.83388	2.07102	2.45433	1.92548	0.0122774	0.0625769
Wapal	20.2125	21.2782	20.9453	19.4829	18.6248	18.9191	0.0122952	0.0626218
Reps2	5.94955	5.77478	5.98274	5.5048	5.15849	5.30628	0.0122995	0.0626218
Tusc3	114.921	110.257	114.421	107.165	103.491	103.208	0.0123131	0.062657
2410004P03Rik	0.0236452	0.0577785	0	0.136033	0.230088	0.193488	0.0123238	0.0626776
Chst8	12.1077	12.1297	11.0893	8.73718	9.71328	10.0398	0.0123444	0.0627151
Car2	1.82963	2.26497	1.53576	3.36699	2.93413	3.00124	0.0123445	0.0627151
Gad2	7.09889	7.005	6.58669	8.67697	8.7961	7.93941	0.0123586	0.0627526
Kif21b	99.7163	98.5545	99.1435	104.706	105.382	107.913	0.0124405	0.0628666
Gnai3	78.4627	77.006	80.4658	71.7105	74.2916	72.8299	0.0124213	0.0628666
Cyfip2	68.7937	68.9854	70.3296	66.2726	66.2191	67.0777	0.0124664	0.0628666
Spire1	53.0759	52.9238	52.3135	48.0289	48.7805	50.0074	0.012418	0.0628666
Wdr7	24.6813	24.7187	24.9466	22.0905	21.4909	22.6876	0.0124	0.0628666
Srebf1	16.0601	15.5973	14.5101	12.6052	13.4636	12.2437	0.0124314	0.0628666
Sox3	11.8123	11.3972	10.6715	8.90765	9.00239	7.46799	0.0124787	0.0628666
Spata5l1	9.07612	9.02791	9.03478	10.7991	10.2669	10.3593	0.0124028	0.0628666
Rnf31	8.67326	9.21529	8.82755	11.5789	12.7458	11.3354	0.0124475	0.0628666
Slc9a8	6.15381	5.54462	6.05175	6.73491	7.32753	7.00462	0.0124725	0.0628666
Net1	4.397	4.47253	4.81879	3.57736	3.72323	3.62115	0.0124566	0.0628666
Hk2	3.24142	3.32598	3.44934	3.79319	3.92265	4.15174	0.0124813	0.0628666
Mtrf1	2.25802	2.45599	2.38508	2.87544	3.24762	3.22376	0.012462	0.0628666
Medag	1.82239	2.01635	2.15492	1.24979	1.26418	1.19344	0.0124324	0.0628666
Olfm3	1.35567	1.16646	1.37869	0.947244	0.971409	0.827032	0.0124165	0.0628666
Akt1	158.447	153.63	153.211	175.363	176.102	166.802	0.0125109	0.0628809
Cacybp	104.477	104.826	106.12	96.9	96.2045	92.2933	0.0125103	0.0628809
Gria4	12.8294	11.8561	12.1397	10.8994	10.1836	9.68109	0.0125078	0.0628809
Maoa	10.1568	9.82543	10.2868	8.43379	8.31158	7.43405	0.0124952	0.0628809
Dag1	43.4409	42.216	43.0618	40.0139	40.2423	41.3371	0.0125237	0.0629116
Gabbr2	21.0855	20.7064	21.516	18.3262	19.0878	19.5854	0.0125378	0.0629435
Gli2	6.50004	5.62355	5.64357	4.06004	4.00641	4.49187	0.0125515	0.0629435
Alx3	0.207269	0.155861	0.220811	0.948465	0.906089	0.679194	0.012551	0.0629435
Serpinb1b	0.0971248	0.1218	0.0287569	0.250849	0.272682	0.198644	0.0125568	0.0629435
Pphln1	21.6423	22.1371	22.2462	20.4731	20.4937	19.5377	0.0125674	0.062963
Ccdc71	15.5245	14.7958	14.8673	13.4368	13.8647	13.7761	0.0125795	0.0629901
Spred2	39.4789	38.5399	39.6167	37.2678	37.0843	36.7622	0.0125888	0.0630033
Glipr2	14.2467	13.4249	14.2692	17.5279	18.4402	16.4755	0.012608	0.0630322
Itga7	0.45741	0.447003	0.360362	1.54823	1.7849	1.29366	0.0126057	0.0630322
Nrg3	11.5887	12.4213	12.095	10.7738	10.5622	9.82362	0.0126581	0.0632487
Kif5a	74.2202	75.1414	73.3575	67.6877	70.5615	67.824	0.0126802	0.0633255
Ago4	5.02283	5.57562	5.42842	6.17355	6.91874	6.59137	0.0126895	0.0633386
Efna2	20.9037	19.1667	19.2727	22.6676	24.7679	23.0557	0.012739	0.0635519
Atp10d	3.94154	3.54809	3.57199	3.09991	2.89789	2.85261	0.0127708	0.0636765
Bak1	17.0236	16.4712	15.9791	15.0626	14.0449	13.7927	0.0127811	0.0636942
2700049A03Rik	6.13933	6.20291	6.00375	6.557	6.35838	6.52146	0.012805	0.0637481
Zkscan2	4.34612	4.58313	4.89944	5.91632	5.83234	5.93152	0.0128055	0.0637481
Apc2	100.447	100.515	99.1902	109.974	114.347	115.781	0.0128292	0.0638086
Sspn	0.648316	0.616238	0.714975	0.485183	0.530806	0.467524	0.0128312	0.0638086
C3ar1	0.825451	0.632775	0.818061	0.353968	0.311425	0.406963	0.0128427	0.063832
Canx	108.309	111.74	114.037	104.54	101.273	99.6197	0.0128583	0.0638424
Gbp9	0.148588	0.0796711	0.0940826	0.637449	0.777658	0.523715	0.012854	0.0638424
Scrt2	29.9444	27.7946	27.3568	33.9848	38.7547	36.3361	0.0129109	0.064036
Map3k4	9.9447	9.5694	9.44738	8.90514	8.33715	8.76943	0.0129051	0.064036
Brd3	55.6068	55.5805	55.9999	59.0417	58.2773	59.8704	0.0129525	0.0641745
Dgka	1.06977	0.904456	1.11621	1.30091	1.53113	1.48493	0.0129482	0.0641745
Tmem87b	8.68752	8.99811	8.70998	9.7836	9.35273	9.45224	0.0129912	0.0642983
Ska3	6.32619	6.27498	5.70593	4.86032	4.74918	5.08724	0.0129861	0.0642983
Eef2	809.135	823.325	795.051	863.161	878.224	846.05	0.0130082	0.0643262
Actr2	134.982	136.619	135.928	128.462	124.88	123.607	0.0130129	0.0643262
Ccr1	0.0555486	0.0869206	0.0164217	0.389624	0.243292	0.358492	0.0130173	0.0643262
Itpr1	25.2122	26.8412	26.2718	28.9542	29.1554	30.9661	0.0130252	0.0643312
Alg10b	48.7603	50.1846	52.5878	40.7733	39.7335	44.8405	0.0130381	0.0643611
Mfsd8	8.70657	8.77366	9.17372	10.2291	10.5699	11.235	0.0130469	0.0643707
Fam3c	16.1961	16.5635	16.6593	15.1996	14.3203	15.0486	0.0131297	0.0645946
Tmem246	13.7237	13.589	13.7134	11.9542	11.4952	12.2658	0.0131246	0.0645946
Mpeg1	3.77341	3.79538	4.6614	1.79287	1.86277	1.66494	0.0131329	0.0645946
Sntb2	3.08786	3.16171	3.2771	4.08386	4.16653	4.60287	0.0131092	0.0645946
Naga	2.79062	2.67723	2.79537	3.53297	3.83329	4.01841	0.0131371	0.0645946
Tex15	0.759498	0.827794	0.948999	0.528415	0.448751	0.613635	0.0131299	0.0645946
Rbpms2	0.722126	0.432856	0.681369	1.11229	1.22867	1.0165	0.0131403	0.0645946
Gnptab	24.6134	25.7317	25.9664	22.7801	22.7619	23.4673	0.0131728	0.0647202
Sccpdh	27.4516	26.6627	26.7934	25.2612	25.6778	25.8819	0.0131871	0.064723
Dpy19l1	27.1082	26.9989	27.812	30.2753	29.1085	30.642	0.0131832	0.064723
Cdc25c	7.68735	8.95218	8.42595	6.3352	5.89999	5.83647	0.0132139	0.0647866
Ercc6	6.12951	6.36587	6.29329	6.82401	6.58704	6.87864	0.0132107	0.0647866
Ptprz1	48.4272	45.9574	50.6996	40.8464	38.944	42.4003	0.0132366	0.0648307
Eaf2	0.283853	0.218961	0.207634	0.129433	0.0544165	0.0324409	0.0132324	0.0648307
Limk1	35.8167	36.2097	34.9108	39.5958	42.2398	40.0675	0.0132565	0.0648484
Ppp1r18	23.7324	25.0492	23.4306	28.7326	28.2564	26.5096	0.013278	0.0648484
Rai1	19.1189	19.7269	19.7645	21.5159	21.5515	22.7473	0.0133299	0.0648484
Tmem38a	13.7875	12.6869	13.7357	10.8889	11.3492	11.4592	0.0133045	0.0648484
Cacna1c	8.4622	8.04269	8.64856	9.93825	9.53492	10.5181	0.0132851	0.0648484
Cdt1	8.37263	8.16977	7.93459	7.26133	7.30997	6.71799	0.0132822	0.0648484
Smoc1	6.90218	6.22897	6.27587	5.25218	5.20441	4.41989	0.0133014	0.0648484
Sgol2a	5.73642	5.58288	5.51816	4.28039	4.04369	3.50226	0.0133251	0.0648484
Mov10	1.76578	1.41262	1.25505	2.2198	2.86882	2.50063	0.0132898	0.0648484
Col4a6	1.61207	1.36805	1.45871	1.95756	2.00073	2.02679	0.013319	0.0648484
Asic4	0.835869	0.616711	0.812042	0.330596	0.31744	0.245103	0.0133199	0.0648484
Rcsd1	0.230565	0.20388	0.163623	0.327887	0.314847	0.288415	0.0133159	0.0648484
Sgms2	0.220838	0.203012	0.115084	0.566098	0.415372	0.412733	0.013296	0.0648484
Tsta3	19.862	20.4304	20.5775	21.9994	21.8671	21.2066	0.0133416	0.0648719
Mcc	1.94203	1.8806	1.93687	1.56622	1.41349	1.33794	0.0133751	0.0650011
Snhg10	2.29855	2.3124	2.03349	3.3745	2.94161	3.54549	0.0134024	0.0651001
Tpd52	12.6695	13.6368	13.2474	11.2415	12.0761	11.302	0.0134228	0.0651653
Asic2	10.3636	9.96432	9.35427	8.50163	8.48178	7.7998	0.0134427	0.0652284
Galk2	7.80001	8.29417	7.70459	6.7748	6.75243	6.5723	0.0134848	0.0652978
Fam122b	2.10477	2.09354	2.3258	1.75752	1.66245	1.41688	0.0134792	0.0652978
Gpr17	0.167364	0.245665	0.190566	0.343963	0.293485	0.361569	0.0134765	0.0652978
Sod3	0.13933	0.149653	0.0942315	0.352591	0.248664	0.326221	0.013475	0.0652978
Mllt1	55.7848	53.3584	52.4927	57.8331	60.498	61.1033	0.0135266	0.0654667
Rpl37rt	245.59	240.405	230.591	276.312	275.044	275.438	0.0135357	0.065477
Bhlhe22	132.639	137.161	141.762	165.029	167.571	153.346	0.0135662	0.0654898
Hsd17b12	115.603	113.156	113.64	99.7968	102.766	95.2372	0.0135653	0.0654898
Mt3	50.5655	51.1635	45.6023	40.1871	40.0208	34.4669	0.0135464	0.0654898
Vwa7	0.0274152	0	0	0.0640966	0.058241	0.0727951	0.0135643	0.0654898
Brd2	106.535	105.368	104.906	101.376	103.374	101.636	0.0135732	0.0654899
C330021F23Rik	13.8926	12.7622	12.0059	16.7068	16.7385	19.2395	0.0136028	0.065532
Kbtbd11	5.76787	6.24672	6.08554	4.77547	5.37149	4.85546	0.0135996	0.065532
Ehd2	2.17125	2.22194	2.20469	3.69676	3.18152	3.41843	0.0135889	0.065532
Atp8b4	0.0749672	0.051126	0.0483037	0	0.00854502	0.0240562	0.0136108	0.0655371
Pgap3	2.7331	2.80426	2.5904	3.07509	3.35592	3.12661	0.0136308	0.0655996
Txnrd1	84.6997	84.4491	83.9087	94.6543	95.8539	91.6645	0.0136855	0.0656236
Actr3	67.664	66.2385	65.849	73.8693	71.6839	70.6098	0.0136762	0.0656236
Nfil3	45.4353	47.8836	48.1012	41.313	42.6415	38.7956	0.0136916	0.0656236
Hist1h4i	20.9048	19.3101	21.0499	13.8956	13.8632	10.1001	0.0136816	0.0656236
Cdk2	11.297	10.8347	10.2816	8.49416	8.66954	8.74064	0.0136439	0.0656236
Zmat1	1.58905	1.53259	1.66958	1.33639	1.31289	1.29627	0.013665	0.0656236
Zc3h12a	0.448878	0.333643	0.248818	0.662833	0.631903	0.839398	0.0136618	0.0656236
Fam83c	0.0171446	0	0	0.075937	0.04287	0.0602763	0.0136705	0.0656236
Sh3bp5l	19.4362	19.5555	18.5991	17.4239	17.8316	17.226	0.0137042	0.0656503
Cenpq	10.4352	11.6205	11.0259	8.13815	8.2465	8.20603	0.0137146	0.0656668
Neb	0.284968	0.324229	0.314028	0.548108	0.457279	0.559413	0.0137374	0.0657141
Ttc21a	0.027416	0.0114306	0.0215979	0.0944858	0.0687051	0.0644573	0.0137385	0.0657141
Tceal8	40.3664	39.8687	40.6008	37.0816	37.8564	36.0636	0.0137593	0.0657738
Mtf2	21.74	22.2293	22.5392	24.4833	25.4167	23.9637	0.0137649	0.0657738
Epha4	53.858	55.8708	56.5613	60.3705	58.7783	61.5874	0.0137763	0.0657948
Pum1	43.3068	43.7976	42.8642	45.9813	44.971	46.4765	0.0138056	0.065801
Rasl10b	25.9635	25.3966	24.327	22.6097	23.1653	21.9894	0.013803	0.065801
Tor3a	1.34345	1.33899	1.50384	4.19629	3.40882	3.27389	0.0137882	0.065801
Neurod4	0.510178	0.638397	0.589379	0.3596	0.348451	0.204262	0.0138024	0.065801
Zfp821	46.8453	46.6593	44.8696	50.5488	49.9105	48.626	0.0138287	0.0658777
Flcn	21.0243	21.1214	20.1522	18.9956	18.5842	18.7524	0.0138546	0.0659674
Cspg4	1.4731	1.44865	1.24878	2.86535	2.35794	2.31658	0.0138671	0.0659936
Pemt	2.25318	2.70525	2.42302	1.44222	1.51587	1.56195	0.013875	0.065998
Rcbtb1	25.1971	26.1816	25.8327	27.4194	27.7947	27.6208	0.0139263	0.0661909
Dlx6os1	15.5135	14.4839	14.013	17.476	16.3976	17.4874	0.0139296	0.0661909
Mtmr4	37.383	37.1202	37.6524	36.2958	36.7805	36.4325	0.0139654	0.0663275
Zfp763	9.00951	9.6763	9.49972	11.2937	10.5149	10.5547	0.0139763	0.0663457
Dmtn	15.3456	15.4098	13.4819	10.8225	10.8576	10.1451	0.0140099	0.0664713
Pfn1	243.909	247.457	235.834	270.644	262.727	257.766	0.0140394	0.0665472
Acsbg1	10.4246	10.1631	9.39059	7.26181	8.13364	6.43593	0.01404	0.0665472
Prune	24.1228	23.0933	24.4349	20.9967	21.153	21.4871	0.0140773	0.0665563
Lrp6	11.7142	11.8877	12.2971	13.0107	12.7086	13.3473	0.0140725	0.0665563
Mynn	9.85004	10.0305	9.86696	9.52488	9.35217	9.17891	0.0140765	0.0665563
Ncapg2	6.78552	6.95127	6.68482	5.33989	4.65437	5.42532	0.0140692	0.0665563
Irf6	0.204046	0.255225	0.252081	0.0547959	0.139452	0.109024	0.0140734	0.0665563
Lair1	0.220096	0.247844	0.299178	0.0975163	0.137821	0.151855	0.014116	0.0667058
Cenpa	22.4335	24.1179	21.3903	18.7595	16.045	18.4638	0.0141241	0.0667106
Nupl1	33.4523	34.1958	34.3706	29.3656	28.2756	30.7448	0.014153	0.0667798
Sox8	9.26146	9.58376	8.99165	7.85922	7.85333	7.85458	0.014147	0.0667798
Nipal3	2.16913	2.43926	2.18444	1.88575	1.65226	1.81616	0.0142022	0.0669783
Unc5d	9.80368	9.58777	9.76107	8.02638	7.0975	7.82158	0.0142601	0.0672176
Ubtf	39.1129	39.8804	39.6027	41.4846	42.9517	41.8517	0.0142729	0.0672183
Zfp462	35.8445	34.5142	38.7644	42.9387	41.6925	45.0421	0.0142776	0.0672183
Plaa	24.0933	24.3048	25.1973	22.9815	22.5937	21.7207	0.0142962	0.0672183
Zfp619	1.27221	1.35429	1.1382	1.7212	1.50453	1.68248	0.0143031	0.0672183
[truncated: 15,994 more rows]
