# Supplementary material for: Transient microglial absence assists postmigratory cortical neurons in proper differentiation
Source: Nat Commun. 2020 Apr 2;11:1631. doi: 10.1038/s41467-020-15409-3 (PMC7118101; doi:10.1038/s41467-020-15409-3)
Supplement: Supplementary file 15 — Source Data File [file 41467_2020_15409_MOESM15_ESM.xlsx]

## Sheet: Fig. 1b
Fig. 1b
	Outer
		E14			E15			E16			E17			E18
		CX3CR1+ cells	Area (µm^2)	Density of CX3CR1+ cells (x10^-5 /µm^2)	CX3CR1+ cells	Area (µm^2)	Density of CX3CR1+ cells (x10^-5 /µm^2)	CX3CR1+ cells	Area (µm^2)	Density of CX3CR1+ cells (x10^-5 /µm^2)	CX3CR1+ cells	Area (µm^2)	Density of CX3CR1+ cells (x10^-5 /µm^2)	CX3CR1+ cells	Area (µm^2)	Density of CX3CR1+ cells (x10^-5 /µm^2)
	1	1	51234	1.95183	0	62104	0	1	75791	1.31942	9	143648	6.26532	16	310565	5.1519
	2	2	50256	3.97962	0	62756	0	1	80718	1.23888	6	129580	4.63034	21	337827	6.2162
	3	2	54698	3.65644	1	63058	1.58584	0	78903	0	4	138506	2.88796	18	301458	5.97098
	4	1	53531	1.86808	0	58940	0	0	77896	0	8	148573	5.38456	15	298425	5.02639
	5	1	49895	2.00421	0	59875	0	1	80124	1.24807	6	138503	4.33204	20	329503	6.06975
	6	2	50142	3.98867	0	60245	0	0	79684	0	6	145595	4.12102	15	298455	5.02588
	Mean value			2.90814			0.264307			0.634394			4.60354			5.57685
	S.D.			1.06667			0.647417			0.695503			1.15082			0.564661
	Inner
		E14			E15			E16			E17			E18
		CX3CR1+ cells	Area (µm^2)	Density of CX3CR1+ cells (x10^-5 /µm^2)	CX3CR1+ cells	Area (µm^2)	Density of CX3CR1+ cells (x10^-5 /µm^2)	CX3CR1+ cells	Area (µm^2)	Density of CX3CR1+ cells (x10^-5 /µm^2)	CX3CR1+ cells	Area (µm^2)	Density of CX3CR1+ cells (x10^-5 /µm^2)	CX3CR1+ cells	Area (µm^2)	Density of CX3CR1+ cells (x10^-5 /µm^2)
	1	15	152290	9.84963	22	148218	14.843	52	284331	18.2885	41	230126	17.8163	40	305947	13.0742
	2	13	148691	8.74296	24	150124	15.9868	56	276955	20.2199	45	256646	17.5339	37	298601	12.3911
	3	18	155769	11.5556	21	138667	15.1442	52	265596	19.5786	46	245545	18.7338	51	310456	16.4274
	4	12	146896	8.16904	22	154405	14.2482	53	294055	18.0238	40	265816	15.048	41	308875	13.274
	5	16	156483	10.2248	22	139775	15.7396	48	285565	16.8088	39	245702	15.8729	50	325944	15.3401
	6	15	145646	10.2989	23	144012	15.9709	45	271593	16.5689	45	250641	17.954	42	310156	13.5416
	Mean value			9.80682			15.3221			18.2481			17.1598			14.0081
	S.D.			1.20755			0.700197			1.45612			1.39965			1.54083

## Sheet: Fig. 1d
Fig. 1d
	Distance from the meninges (µm)
			Cell number
			1	2	3	4	5	6	7	8	9	10	11	12	13	14	15	16	17	18	19	20	21	22	23	24	25	26	27	28	29	30
	Time (hr)	0	80.351	24.021	79.057	44.598	89.051	46.648	28.284	60.828	64.281	70.228	60.877	63.891	55.66	53.852	75.69	63.032	45.277	58.31	41.725	41.725	39.598	33.526	99.328	49.729	77.201	94.149	102.786	37.761	31.759	27.432
		0.5	42.88	16	71.028	39.699	87.006	25.554	28.284	71.386	64.777	69.57	74.33	48.847	33.242	61.984	74.33	63.032	21.471	64.9	43.863	41.725	44.598	32.311	96.54	51.662	70.342	94.149	102.786	31.729	24.89	24.532
		1	16.199	4.472	58.034	39.699	87.006	3.606	9.22	68.066	60.017	67.421	86.833	16.763	26.683	20.616	73.63	62.65	24.187	61.074	58.796	41.725	42.426	32.311	96.54	51.546	60.877	85.147	102.786	30.321	25	23.4323
		1.5	0	0	38.21	35.228	87.006	2.23	0	68.066	59	68.949	86.833	7.211	28.16	6.403	70.213	30.364	13.454	63	58.796	44.045	36.77	27.659	92.65	45.88	49.336	43.932	97.268	31.729	22.642	22.069
		2	0	0	21.095	35.228	78.816	2.21	0	68.447	65.62	64.288	86.833	0	27.203	0	70.213	16.279	13.454	64	65.437	39.051	36.77	33.526	80.523	35.693	35.171	29.614	91.679	29.211	23	23.4323
		2.5	0	0	0	35.228	78.816	2.324	0	69	71.589	26.476	86.833	0	28	0	69	11.705	4.123	35	65.437	33.971	36.77	33.526	80.081	35.693	35.171	21.378	91.679	22.642	18.243	22.069
		3	0	0	0	36.125	70	2.3223	0	68.447	65.97	16.763	81.744	0	27.203	0	25.21	0	15.811	20.518	66.603	32.65	36.77	33.526	73.376	34.482	2.32	10.44	89.499	2	12.445	23.432
		3.5	0	0	0	34.828	65.947	2.2123	0	65	61.814	8.944	81.744	0	27.203	0	0	0	17.804	20.518	66.603	32.65	40.608	57.567	55.362	34.482	1.3213	10.44	95.603	2	7.547	14.881
		4	0	0	0	35.847	65.947	2	0	64.761	61.814	8.944	81.744	0	33.242	0	0	0	29.155	16.643	66.528	31.113	40.608	67.779	42.72	31.953	1	3.162	95.603	2.321	7.4	10.881
		4.5	0	0	0	35.847	61.4	2.22	0	68.25	54.129	2.236	82.765	0	22.847	0	0	0	10	17.889	66.528	31.113	40.608	67.779	8.544	34.785	1	0	95.603	2	7.547	5.367
		5	0	0	0	35.847	68.819	2.123	0	74.953	60.729	2.236	82.765	0	22.847	0	0	0	6.403	9.899	62.29	31.113	38.949	71.868	8.544	23.087	0	0	95.603	2.32	7.4	0
		5.5	0	0	0	39.051	53.907	2.11	0	75.286	57.974	2	81.908	0	20.1	0	0	0	12.207	9.899	71.61	31.113	38.949	71.868	8.544	23.087	0	0	92.72	2	7.547	0
		6	0	0	0	27.803	36.401	2.1	0	75.286	57.974	0	81.908	0	9.055	0	0	0	7.28	9.899	71.61	18.385	38.949	71.868	0	32.28	0	0	101.139	1.421	9.633	0
		6.5	0	0	0	36.056	26.173	3.54	0	74.953	51.196	0	78.588	0	0	0	0	0	7.28	10.296	75.286	18.385	36.797	72.918	0	18.668	0	0	101.139	3	9.051	0
		7	0	0	0	31.906	30	9.22	0	62.968	55.543	0	89.499	0	0	0	0	0	7.28	7.071	74.25	9.434	36.797	72.918	0	0	0	0	104.403	1.321	4.665	0
		7.5	0	0	0	31.906	31.89	3.606	0	59.682	61.612	0	83.678	0	0	0	0	0	6.083	7.071	74.25	9.434	31.241	72.918	0	0	0	0	104.403	2	4.665	0
		8	0	0	0	31.906	29.833	3.606	0	59.682	60.638	0	78.447	0	0	0	0	0	6.083	7.071	74.25	2.236	34.655	72.918	0	0	0	0	104.403	2	4.665	0
			basalward	basalward	basalward	basalward	basalward	basalward	basalward	stationary	stationary	basalward	apicalward	basalward	basalward	basalward	basalward	basalward	basalward	basalward	apicalward	basalward	stationary	apicalward	basalward	basalward	basalward	basalward	stationary	basalward	basalward	basalward

## Sheet: Fig. 1g
Fig. 1g
	Distance from the meninges (µm)
			Cell number
			1	2	3	4	5	6	7	8	9	10	11	12	13	14	15	16	17	18	19	20	21	22	23	24	25	26	27	28	29	30
	Time (hr)	0	42.693	7.879	13.624	51.025	7.155	69.227	23.324	57.002	51.225	49.529	34.623	39	22.242	60.847	20.048	65.468	55.449	42.408	2.53	61.683	24.053	58.711	41.43	39.355	83.557	69.347	29.6	29.35	37.224	28.555
		0.5	36.878	7.879	16.492	55.107	8.352	64.424	23.324	55.57	49.703	44.377	30.568	35.938	20.999	37.12	11.893	39.598	56.029	44.007	2.53	44.978	13.694	57.938	42	41.492	77.933	76.804	49.889	19.016	45.255	40.871
		1	25.612	4.665	10.182	53.283	8.352	64.21	21.541	55.57	49.761	49.703	32.249	42.241	23.745	21.526	15.367	39.856	53.223	32.8	3.298	29.869	0.8	57.672	41	41.492	77.12	75.472	50.254	23.296	42.43	52.246
		1.5	25.612	4.665	10	53.606	8.352	65.076	24.013	55.57	49.761	47.491	35.679	46.955	27.77	13.023	11.893	36.643	53.223	31.455	3.298	27.62	0	57.672	41	47.79	79.848	75.472	47.927	25.612	43.318	52.246
		2	32.8	4.665	9.54	53.606	10.881	65.076	22.242	54.687	44.864	45.488	37.404	44.377	29.513	4.308	16.647	25.121	49.896	37.736	3.298	38.241	0	58.711	41.213	41.861	80.123	75.472	60.346	40.358	46.839	52.246
		2.5	38.806	13.242	10.182	53.606	10.881	65.15	20.443	73.238	46.51	53.761	36.275	43.65	31.86	12.445	17.307	25.121	52.636	37.736	8.8	22.145	0	57.938	42.123	52.642	81	75.472	63.32	49.677	51.598	57.444
		3	37.66	12.419	9.6	54.365	10.881	60.616	21.836	69.176	46.51	50.145	36.275	47.632	29.987	12.445	15.778	30.114	53.48	28.103	8.836	4.308	0	56	40	51.729	80.453	71.63	63.315	49.677	53.892	66.592
		3.5	38.241	12.419	10.182	47.491	10.881	60.616	21.136	74.034	53.289	50.145	36.275	47.632	31.97	9.069	15.88	49.289	54.099	32.01	8.944	5	0	57	39.2314	49.761	79.324	71.63	65.97	55.714	53.892	66.837
		4	34.945	24.292	10.43	50.216	10.431	60.616	19.759	76.029	53.289	62.405	35.072	47.571	31.364	7.44	14.244	51.056	51.71	40.008	27.212	4.308	0	58.711	42.2313	48.352	80	76.219	75.089	55.714	34.632	75.153
		4.5	34.945	12.924	10.182	50.216	10.431	61.802	19.083	65.115	53.289	85.734	37.905	47.571	35.072	3.578	14.244	46.6	54.412	35.236	37.677	4.245	18.83	57.938	39.131	71.24	80	64.259	82.865	48.905	26.833	65.267
		5	35.714	12.924	18.102	52.411	19.333	61.802	21.836	68.38	56.091	94.85	37.905	41.508	34.733	6.882	24.423	46.6	53.186	36	43.23	5	43.561	58	35.321	65.936	80	59.957	102.964	48.905	26.833	65.267
		5.5	34.99	20.396	18.745	52.411	28.182	55.886	21.836	68.38	49.626	94.85	39.663	35.679	34.733	9.121	39.061	40.176	52.758	36.319	43.23	0	60.895	59	38.321	64.622	80.231	70.88	102.964	50.596	29.869	68.263
		6	44.871	19.677	20.999	50.824	28.182	51.58	21.836	61.683	55.408	88.482	39.663	35.679	34.733	12	39.856	35.535	54.88	36.835	43.23	0	54.146	59.121	40.132	66.823	77.7654	62.549	107.012	54.647	32.888	80.645
		6.5	42.88	19.677	21.321	49.703	28.182	51	21.836	64.329	57.002	89	39.614	35.508	44.721	14.153	33.638	36	58.488	37.812	40.808	0	54.146	58.53	42.324	68.562	81.314	72.2	102.964	54.647	32.888	92.734
		7	36.713	21.762	21	47.712	38.241	51.58	21.836	64.329	57.002	88.832	39.614	32.02	39.598	17.545	35.956	35.6	57.137	32.8	37.609	0	57.894	60	43.432	66.421	84.2455	80.244	107.012	54.647	34.484	92.734
		7.5	34.853	22.528	20.999	54.194	47.953	49.348	33.409	64.185	57.159	87	39.614	30.358	39.598	32.289	41.299	35.535	55.014	12.825	37.609	10.431	57.894	61	45	66.823	85.643	80.244	107.525	58.224	34.484	90.23
		8	34.853	22.528	20.55	51.312	44.007	44.434	33	64.647	53.186	89	39.069	29.32	41.861	31.699	29.296	35.7	53.981	15	44.007	10.5	57.894	62	45	68	83.6543	83.342	104.2	56	34.484	90.23
			stationary	apicalward	stationary	stationary	apicalward	basalward	stationary	stationary	stationary	apicalward	stationary	stationary	apicalward	basalward	stationary	basalward	stationary	basalward	apicalward	basalward	apicalward	stationary	stationary	apicalward	stationary	apicalward	apicalward	apicalward	stationary	apicalward

## Sheet: Fig. 1h
Fig. 1h
		Meninges (+)	Meninges (-)
	basalward	76.67	16.67
	stationary	13.33	46.66
	apicalward	10	36.67
			(%)

## Sheet: Fig. 1i
Fig. 1i
		Meninges (+)	Meninges (-)
	1	80.351	7.84
	2	24.021	-14.649
	3	79.057	-6.926
	4	12.692	-0.287
	5	59.218	-36.852
	6	43.042	24.793
	7	28.284	-9.676
	8	1.146	-7.645
	9	3.643	-1.961
	10	70.228	-39.471
	11	-17.57	-4.446
	12	63.891	9.68
	13	55.66	-19.619
	14	53.852	29.148
	15	75.69	-9.248
	16	63.032	29.768
	17	39.194	1.468
	18	51.239	27.408
	19	-32.525	-41.477
	20	39.489	51.183
	21	4.943	-33.841
	22	-39.392	-3.289
	23	99.328	-3.57
	24	49.729	-28.645
	25	77.201	-0.0973
	26	94.149	-13.995
	27	-1.617	-74.6
	28	35.761	-26.65
	29	27.094	2.74
	30	27.432	-61.675
	Mean value	38.9421	-8.48638
	S.D.	35.9275	27.2505

## Sheet: Fig. 1n
Fig. 1n
		Slice	in utero
	basalward	53.3333	57.1429
	stationary	40	35.7143
	apicalward	6.66667	7.14286
			(%)

## Sheet: Fig. 1o
Fig. 1o
		Slice	in utero
	1	80.351	16.191
	2	24.021	35.421
	3	57.962	69.741
	4	9.37	29.521
	5	10.235	0.964
	6	44.438	12.986
	7	28.284	-10.999
	8	-7.619	3.345
	9	-1.339	1.585
	10	5.94	11.04
	11	-25.956	26.98
	12	63.891	17.964
	13	28.457	6.499
	14	53.852	5.373
	15	5.477
	16	46.753
	17	31.823
	18	-5.69
	19	-23.712
	20	2.674
	21	2.828
	22	0
	23	18.805
	24	14.036
	25	42.03
	26	64.535
	27	11.107
	28	8.55
	29	8.759
	30	3.9997
	Mean value	20.1287	16.1865
	S.D.	26.5066	19.8686

## Sheet: Fig. 2b
Fig. 2b
	Distance from the apical surface (µm)
			Cell number
			1	2	3	4	5	6	7	8	9	10	11	12	13	14	15	16	17	18	19	20	21	22	23	24	25	26	27	28	29	30	31	32	33
	Time (hr)	0	107.561	50.603	109.322	82.272	150.827	128.524	116.638	94.944	81.309	56.958	110	92.014	61.057	72.87	122.922	87.262	166.071	137.472	133.961	124.867	162.376	44.355	126.895	146.73	175.317	177.841	97.62	55.501	28.622	196.261	208.345	232.459	227.421
		0.5	92.003	46.955	110.946	85.902	154.799	134.176	116.992	101.031	77.699	55.501	102	72.91	70.514	72.87	102.961	85.734	174.306	102.321	132.735	122.523	165.213	41.291	122.005	143.751	182.165	177.841	93.381	53.186	30.901	188.518	202.412	230.537	229.421
		1	56.023	44.123	108.579	88.439	169.557	135.783	114.131	91.592	66.818	53.933	96.592	64.82	80.196	72.87	87.343	83.311	162.244	91.704	132.966	120.874	166.968	45.481	134.271	143.441	178.921	170.317	95.281	56.665	31.2	188.518	203.412	231.426	230.142
		1.5	56.806	49.374	113.715	91.326	168.392	136.634	98.854	96.442	55.501	53.933	96.592	38.475	89.828	75.408	79.216	79.486	162.244	95.603	114.064	119.661	173.297	44.829	135.245	140.456	183.305	165.366	104.396	53.749	30	183.918	199.531	226.231	233.141
		2	62.528	47.524	106.916	89.689	168.209	134.104	91.624	118.403	55.501	53.933	96.592	51.256	84.38	76.067	87.818	85.958	151.202	94.674	96.083	100.256	173.297	40.831	135.245	140.411	181.108	165.366	100.902	52	29.66	183.918	198.644	204.124	232.874
		2.5	58.449	44.864	105.821	88.015	157.177	138.603	86.226	118.403	58.945	76.42	96.592	40.2	76.269	77.666	87.818	85.958	144.251	94.674	109.929	92.883	173.635	40.831	135.245	140.411	181.108	154.22	100.902	48.905	30	183.918	201.321	181.421	235.121
		3	64.844	46.51	105.821	96.12	152.221	136.528	73.743	118.403	49.477	71.052	96.592	48.905	79.458	68.819	90.159	76.386	139.714	94.074	108.5	92.883	180	36.389	129.514	141.295	192.86	154.22	124.402	48.905	30.901	179.395	199.324	180.53	231.578
		3.5	58.449	47.362	109.249	85.693	151.249	138.344	71.204	111.073	51.231	104.111	96.592	44.007	85.177	68.819	90.919	80.895	148.32	95.616	116.276	93.02	176.959	33.752	131.015	141.295	182.128	156.2	119.331	50.254	32.13	179.395	188.342	182.321	224.314
		4	60.021	53.886	114.268	90.527	143.755	133.415	63.77	111.073	49.477	104.012	94.671	39.404	85.177	68.819	93.089	95.803	148.32	88.829	112.939	70.713	178.513	34.409	129.521	138.02	192.486	154.56	115.668	53.409	33.303	179.395	188.002	173.752	222.876
		4.5	61.057	52.154	114.291	92.855	141.537	136.985	60.821	112.925	49.477	126.41	90.297	44.261	79.458	71.312	89.728	95.803	138.324	88.829	112.493	67.433	176.628	38.241	126.311	137.881	192.123	154.22	103.846	53.409	33.303	173.635	190.349	176.421	221.975
		5	66.477	57.977	114.291	96.013	137.602	138.032	63.719	112.462	50.213	125.692	90.297	39.493	83.847	104.995	91.972	95.803	138.822	74.279	112.493	64.647	175.57	38.241	126.311	133.622	179.614	155.32	99.358	48.166	31	166.279	191.361	180.348	220.464
		5.5	68.8	57.977	114.291	92.003	133.887	143.209	61.662	117.516	49.477	124.8	82.462	36.319	83.847	101.003	91.972	84.973	137.027	69.162	110.275	69.967	183.184	44.174	128.524	138.409	165.648	154.22	91.214	48.166	23.255	166.279	194.532	182.314	221.564
		6	66.405	49.761	109.179	88.832	134.811	141.292	60.192	108.446	51.531	122	82.462	40.287	81.12	104.601	90.771	84.973	137.027	69.347	110.43	71.092	181.644	40.382	124.188	138.409	165.648	148.456	93.321	51.031	17.545	160.403	193.232	170.531	222.454
		6.5	62.4	43.007	109.179	85.604	128.524	144.02	60.107	108.446	49.321	124.8	82.462	33.149	81.12	104.601	91.321	79.087	141.365	72.628	108.423	81.96	184.55	49.484	107.718	138.409	165.648	140.411	93.421	51	32.5	161.2	188.324	157.432	221.543
		7	60.931	29.955	112.057	82.4	119.031	144.02	60.107	108.446	50.342	123	82.462	36.08	81.12	104.601	90.771	63.945	135.039	64.973	102.777	81.96	184.55	45.042	123.161	138.409	168.965	140.411	92.424	50.321	35.127	160.403	187.421	148.214	219.645
		7.5	54.4	31.759	118.88	72.8	106.691	146.181	58.048	108.446	49.542	124.8	82.462	36.08	73.33	104.601	87.361	49.296	135.953	65.174	103.232	81.96	177.16	42.105	130.613	138.409	168.965	140.411	91.214	51.031	36.222	161.321	186.432	140.892	217.986
		8	55.206	29.611	115.45	72.66	102.84	142.339	53.313	109.047	49	120	79.49	34.632	69.605	104.601	87.079	49.296	118.708	65.174	102.777	81.96	179.758	47.227	128.432	138.409	168.965	140.411	95.883	51.031	36.222	160.403	186.277	139.754	218.021
			apicalward	apicalward	stationary	stationary	apicalward	basalward	apicalward	basalward	apicalward	basalward	apicalward	apicalward	stationary	basalward	apicalward	apicalward	apicalward	apicalward	apicalward	apicalward	basalward	stationary	stationary	stationary	stationary	apicalward	stationary	stationary	stationary	apicalward	apicalward	apicalward	stationary

## Sheet: Fig. 2c
Fig. 2c
		Outer	Inner
	basalward	76.67	15.15
	stationary	13.33	33.33
	apicalward	10	51.52
			(%)

## Sheet: Fig. 2d
Fig. 2d
		Outer	Inner
	1	80.351	-52.355
	2	24.021	-20.992
	3	79.057	6.128
	4	12.692	-9.612
	5	59.218	-47.987
	6	43.042	13.815
	7	28.284	-63.325
	8	1.146	14.103
	9	3.643	-32.309
	10	70.228	63.042
	11	-17.57	-30.51
	12	63.891	-57.382
	13	55.66	8.548
	14	53.852	31.731
	15	75.69	-35.843
	16	63.032	-37.966
	17	39.194	-47.363
	18	51.239	-72.298
	19	-32.525	-31.184
	20	39.489	-42.907
	21	4.943	17.382
	22	-39.392	2.872
	23	99.328	1.537
	24	49.729	-8.321
	25	77.201	-6.352
	26	94.149	-37.43
	27	-1.617	-1.737
	28	35.761	-4.47
	29	27.094	7.6
	30	27.432	-35.858
	31		-22.068
	32		-92.705
	33		-9.4
	Mean value	38.9421	-19.2005
	S.D.	35.9275	32.3745

[truncated: 65 more sheets: Fig. 2f, Fig. 2g, Fig. 2h, Fig. 2m, Fig. 3c, Fig 3d, Fig. 3e, Fig. 3g, Fig. 3h, Fig. 3i, Fig. 3j, Fig. 3k, Fig. 3l, Fig. 4c, Fig. 4d, Fig. 4g, Fig.4l, Fig. 5f, Fig. 5i, Fig. 6d …]
